# Supplementary material for: Easy Proteomics Sample Preparation: Technical Repeatability and Workflow Optimization Across 8 Biological Matrices in a New Core Facility Setting
Source: Proteomics. 2025 Oct 24;25(20):15–24. doi: 10.1002/pmic.70064 (PMC12576925; doi:10.1002/pmic.70064)
Supplement: Supplementary file 2 — Supporting Information file 2: pmic70064‐sup‐0002‐Tables.xlsx [file PMIC-25--s002.xlsx]

## Sheet: Table of contents
Supporting information in relation to the manuscript entitled:	Enabling universal proteomics sample preparation: Technical repeatability and workflow optimisation across 10 biological matrices in a new core facility setting
Authors	Paraskevi Karousi1,2, Maria Voumvouraki2,3, Panagiota Efstathia Nikolaou4,5, Ioannis Kollias5, Foteini Paradeisi6, Elena Sampanai1, Vasiliki Gkalea7, Ioannis Morianos8, Jerome Zoidakis1,6, Efstathios Kastritis5, Nikolaos Thomaidis3, Guillaume Médard2,+, Julie Courraud2,5,+
Affiliations	1Section of Biochemistry and Molecular Biology, Department of Biology, School of Science, National and Kapodistrian University of Athens, Greece; 2Proteomics Core Facility, School of Science, National and Kapodistrian University of Athens, Greece; 3Laboratory of Analytical Chemistry, Department of Chemistry, School of Science, National & Kapodistrian University of Athens, Greece; 4Laboratory of P…
		PRIDE accession number - all datasets can be found searching for the following keayword: NKUAProt001
Table S1	Composition of the low-detergent RIPA buffer, used for the lysis of murine heart tissues.
Table S2	Mass spectrometry acquisition settings.
Table S3	List of proteins identified in Cistus creticus hard and soft seeds.	PXD061640
Table S4	List of proteins identified in human CD138+ cell pellets.	PXD061569
Table S5	List of proteins identified in a protein phenol phase sample of human CD138+ cells after RNA extraction (PPP).	PXD061575
Table S6	List of proteins identified in a human dental plaque sample collected from a male aged 44, with the plaque located on tooth number 36.	PXD061590
Table S7	List of proteins identified in a human platelet sample, frozen using liquid N2 or at -80oC.	PXD061600
Table S8	List of proteins identified in a human saliva sample.	PXD061684
Table S9	List of proteins identified in a murine bronchoalveolar lavage sample.	PXD061499
Table S10	List of proteins identified in a murine heart tissue sample.	PXD061636

## Sheet: TableS1
Table S1. Composition of the low-detergent RIPA buffer, used for the lysis of murine heart tissues.
	Concentration	For 100mL
Triton X	1% w/v	1 mL
Tris	20 mM	0.2422 g
NaCl	150 mM	0.88 g
NaF	50 mM	0.21 g
EDTA	1 mM	200μL from stock 500 mM
EGTA	1 mM	0.038 g
SDS*	0.1%	0.1 g
Sodium Deoxycholate	0.5% w/w	0.5 g
NaDHP		0.222 g
*Usual RIPA buffer contains 1% SDS.

## Sheet: TableS2
Table S2. Mass spectrometry acquisition settings.
#MS Type	Cycle Id	Start IM [1/K0]	End IM [1/K0]	Start Mass [m/z]	End Mass [m/z]
MS1	0	-	-	-	-
PASEF	1	0.7	0.84	300	340
PASEF	1	0.84	2025-05-01	620	660
PASEF	1	2025-05-01	1.45	940	980
PASEF	2	0.7	0.86	340	380
PASEF	2	0.86	2025-01-01	660	700
PASEF	2	2025-01-01	1.45	980	1020
PASEF	3	0.72	0.88	380	420
PASEF	3	0.88	1.15	700	740
PASEF	3	1.15	1.45	1020	1060
PASEF	4	0.74	0.9	420	460
PASEF	4	0.9	1.18	740	780
PASEF	4	1.18	1.45	1060	1100
PASEF	5	0.76	0.92	460	500
PASEF	5	0.92	2025-02-01	780	820
PASEF	5	2025-02-01	1.45	1100	1140
PASEF	6	0.78	0.95	500	540
PASEF	6	0.95	1.25	820	860
PASEF	6	1.25	1.45	1140	1180
PASEF	7	0.8	1	540	580
PASEF	7	1	2025-03-01	860	900
PASEF	7	2025-03-01	1.45	1180	1220
PASEF	8	0.82	2025-02-01	580	620
PASEF	8	2025-02-01	1.35	900	940
PASEF	8	1.35	1.45	1220	1300

## Sheet: TableS3
Table S3. List of proteins identified in Cistus creticus hard and soft seed shells.
				Intensity
Protein groups	Protein names	Genes	First Protein Description	Hard cell replicate 1	Hard cell replicate 2	Hard cell replicate 3	Soft cell replicate 1	Soft cell replicate 2	Soft cell replicate 3
A0A2P5PWQ4	A0A2P5PWQ4_GOSBA	ES319_A09G161800v1	40S ribosomal protein S23	42654.7	32085.2	30319.2	31641.7	30380	25405.3
A0A2P5Q2J9	A0A2P5Q2J9_GOSBA	ES319_D03G156000v1	Ribosomal protein eL8/eL30/eS12/Gadd45 domain-containing protein	8613.39	9611.17	5902.73	8381.91	7825.1	9689.16
A0A2P5Q306	A0A2P5Q306_GOSBA	ES319_D12G155300v1	SHSP domain-containing protein	37518.5	27401	32735.1	9447.38	10042.9	8809.2
A0A2P5Q759	A0A2P5Q759_GOSBA	ES319_D08G038900v1	Proteasome subunit beta	6560.64	8077.93	5754.61	8365.31	7256.3	6720.32
A0A2P5Q7J5	A0A2P5Q7J5_GOSBA	ES319_A11G234000v1	Actin 1	99003.8	95088.8	115896	97632.5	105795	98451.5
A0A2P5QA60	A0A2P5QA60_GOSBA	GOBAR_AA01923	Uncharacterized protein	8431.83	10824.8	11333.1	9267	7660.59	9436.1
A0A2P5QAM3	A0A2P5QAM3_GOSBA	ES319_A08G131500v1	ADP-ribosylation factor	15675.2	21699.5	19021.3	16708.9	17240.8	15196.2
A0A2P5QAY4	A0A2P5QAY4_GOSBA	ES319_A09G088900v1	Histone H2A	5687.15	5193.05	5670.76	3019.38	3737.59	5215.73
A0A2P5QBJ3	A0A2P5QBJ3_GOSBA	ES319_A08G011700v1	10 kDa chaperonin	4211.02	5827.14	7814.46	8931.95	11179.5	9521.3
A0A2P5QD58	A0A2P5QD58_GOSBA	ES319_D01G077200v1	SUI1 domain-containing protein	8974.67	8347.5	15758.9	3261.59	3574.37	3574.31
A0A2P5QG72	A0A2P5QG72_GOSBA	GOBAR_AA19041	Ribosomal protein L5 C-terminal domain-containing protein	18551.5	16966.5	13550.1	42358.1	37749.1	50096.1
A0A2P5QJS8	A0A2P5QJS8_GOSBA	ES319_A05G185300v1	Uncharacterized protein	1480.71	1089.52		6121.14	3813.64	5788.96
A0A2P5QK85	A0A2P5QK85_GOSBA	ES319_A08G033600v1	Uncharacterized protein	6129.71	6244.65	9688.9	11534.9	9240.18	11141.6
A0A2P5QLA6	A0A2P5QLA6_GOSBA	ES319_A11G273500v1	40S ribosomal protein S24	20694.2	22733.3	26746.2	1881.69	3912.76	2253.6
A0A2P5QWR7	A0A2P5QWR7_GOSBA	ES319_A11G067200v1	V-type proton ATPase subunit D	2802.17	2295.54	2261.19	3095.22	1345.18	2588.6
A0A2P5QXG2	A0A2P5QXG2_GOSBA	ES319_A07G099500v1	Ribosomal protein L32e	29835.9	24794.9	27227	45070.9	53063.7	55654.8
A0A2P5QYW7	A0A2P5QYW7_GOSBA	ES319_A06G215100v1	Translocon Sec61/SecY plug domain-containing protein	2334.82	4864.4	2589.95	9077.3	9446.1	10996.6
A0A2P5QZY7	A0A2P5QZY7_GOSBA	ES319_A04G176100v1	Ribosomal protein L34e	102261	97607.7	95859.9	77458.9	82979.3	73032.8
A0A2P5R6T9	A0A2P5R6T9_GOSBA	ES319_A09G081400v1	60S ribosomal protein L18a	67832.6	72623.7	63520.9	34834	37131.4	37963.3
A0A2P5R6Y8	A0A2P5R6Y8_GOSBA	ES319_D11G006400v1	Small ribosomal subunit protein uS10 domain-containing protein	106216	146541	117082	104538	101266	89080.6
A0A2P5R905	A0A2P5R905_GOSBA	ES319_A02G141400v1	Histone H3	681949	598004	669249	384822	357473	352293
A0A2P5REH4	A0A2P5REH4_GOSBA	ES319_D13G029200v1	aspartate-semialdehyde dehydrogenase (EC 1.2.1.11)	6887.91	5392.36	4760.91	12016.5	9915.29	11080.6
A0A2P5RGJ3	A0A2P5RGJ3_GOSBA	ES319_A08G261000v1	Glutaredoxin-dependent peroxiredoxin (EC 1.11.1.25)	55778.1	44806.1	34675.8	32212.5	35723.5	35353.2
A0A2P5RGN2	A0A2P5RGN2_GOSBA	GOBAR_AA23068	Uncharacterized protein	12582.4	12542	15795.7	31212.2	31332.6	32088.4
A0A2P5RIJ7	A0A2P5RIJ7_GOSBA	ES319_A05G223600v1	Tubulin alpha chain	16779.4	17101.6	17019.3	17670.4	20530	20186.4
A0A2P5RKJ0	A0A2P5RKJ0_GOSBA	ES319_A09G215500v1	60S ribosomal protein L13a	30619.6	27069.8	27343.8	11562.4	12148.8	10674
A0A2P5RLQ8	A0A2P5RLQ8_GOSBA	GOBAR_AA40419	UBC core domain-containing protein	9124.16	9573.48	7334.63	4142.69	4078.8	5756.88
A0A2P5RRA7	A0A2P5RRA7_GOSBA	ES319_A11G169700v1	UDP-arabinopyranose mutase (EC 5.4.99.30)	35830.9	34010	31857.4	40683.5	41319.7	42841
A0A2P5RUI9	A0A2P5RUI9_GOSBA	ES319_D03G029600v1	KOW domain-containing protein	54308.2	55973.2	65926.8	29740.5	33716.3	30897.5
A0A2P5RW86	A0A2P5RW86_GOSBA	ES319_A01G111400v1	Elongation factor 1-alpha	1047.52	1205.84		3908.95	2422.45	2791.92
A0A2P5RX88	A0A2P5RX88_GOSBA	ES319_A01G229000v1	Elongation factor 1-alpha	37496.7	24532.6	29635.3	20952.3	20594.2	19129.3
A0A2P5RY06	A0A2P5RY06_GOSBA	ES319_A07G233000v1	Tubulin alpha chain	4893.38	2707.13	3584.49	5960.51	5088.73	4713.15
A0A2P5S186	A0A2P5S186_GOSBA	ES319_D07G078300v1	Eukaryotic translation initiation factor 5A (eIF-5A)	9810.65	10042.6	9116.57
A0A2P5S6N0	A0A2P5S6N0_GOSBA	ES319_A01G134900v1	30S ribosomal protein S8, chloroplastic	80254.5	70382.2	79856.2	46088.4	40042.3	43923.4
A0A2P5S7K7	A0A2P5S7K7_GOSBA	GOBAR_AA35340	Vacuolar proton pump subunit B (V-ATPase subunit B) (Vacuolar proton pump subunit B)	12988.4	10420.3	13510.4	38197.8	33132.9	34847.3
A0A2P5SAH1	A0A2P5SAH1_GOSBA	GOBAR_AA24274	Small nuclear ribonucleoprotein G (snRNP-G)	5031.88	1769.76	2089.97	4369.71	2916.69	4031.93
A0A2P5SD62	A0A2P5SD62_GOSBA	ES319_D07G013900v1	40S ribosomal protein S3	50617.4	49954.9	43113.7	41176	38938.2	39564.3
A0A2P5SDJ5	A0A2P5SDJ5_GOSBA	ES319_A02G150600v1	Protein BOLA2	10665	9381.75	13401.2	6522.4	6737.61	6371.18
A0A2P5SJR6	A0A2P5SJR6_GOSBA	ES319_A05G384500v1	Uncharacterized protein	62615.2	52813.3	63407.5	38160.4	46699.1	44097.5
A0A2P5SKT9	A0A2P5SKT9_GOSBA	ES319_A02G057400v1	GTP-binding protein SAR1A	39154.5	63458.9	66561.4	70737.7	62330.4	55666.6
A0A2P5SL85	A0A2P5SL85_GOSBA	ES319_A02G046500v1	60S ribosomal protein L23	129617	144917	161811	42137.8	45642	43101.2
A0A2P5SLI2	A0A2P5SLI2_GOSBA	ES319_A05G400100v1	Ubiquitin-like domain-containing protein	8655.01	9635.15	12174.3
A0A2P5SM06	A0A2P5SM06_GOSBA	ES319_1Z016100v1	Histone H2A	123944	60354.2	172348	37828.7	28466.7	22331
A0A2P5SM35	A0A2P5SM35_GOSBA	ES319_A01G233400v1	Histone H4	610610	567106	726387	371724	365212	358825
A0A2P5SNZ7	A0A2P5SNZ7_GOSBA	ES319_A08G053700v1	Small ubiquitin-related modifier (SUMO)	20345	17946.3	19207.3	12878.1	15000.7	11294.7
A0A2P5SSD1	A0A2P5SSD1_GOSBA	GOBAR_AA14933	AAA+ ATPase domain-containing protein	5908.55	7409.73	5272.64	8277.44	7380.08	8627.48
A0A2P5VN36	A0A2P5VN36_GOSBA	GOBAR_AA40457	RuvB-like helicase (EC 3.6.4.12)	5032.77	5549.76	3337.34	8521.81	6510.82	6614.06
A0A2P5VN86	A0A2P5VN86_GOSBA	GOBAR_AA40404	non-specific serine/threonine protein kinase (EC 2.7.11.1)	3650.44	3487	3001.19	2179.03	2669.65	1788.04
A0A2P5VNI9	A0A2P5VNI9_GOSBA	GOBAR_AA40312	60S acidic ribosomal protein P2	84371.2	75146.7	69417.6	126639	118436	93664.9
A0A2P5VNK2	A0A2P5VNK2_GOSBA	GOBAR_AA40322	Uncharacterized protein	5581.26		4913.7
A0A2P5VNK9	A0A2P5VNK9_GOSBA	GOBAR_AA40291	Cupin type-1 domain-containing protein	9220.12	15870.4	16317.5	15070.9	18371.4	16082.6
A0A2P5VP24	A0A2P5VP24_GOSBA	ES319_D10G005300v1	Obg-like ATPase 1	16549.5	29263	29634.7	24333.5	17400.3	21576.9
A0A2P5VP33	A0A2P5VP33_GOSBA	ES319_A11G220400v1	Uncharacterized protein	9151.95	5588.35	7852.27	14049.2	12896	14313.3
A0A2P5VPB3	A0A2P5VPB3_GOSBA	ES319_D01G245700v1	GST N-terminal domain-containing protein	43721.6	64849.2	67270.9	105742	116338	97468.9
A0A2P5VPC1	A0A2P5VPC1_GOSBA	GOBAR_AA40032	40S ribosomal protein S26	83986.1	101145	109386	58527	63976.2	65756.5
A0A2P5VPG8	A0A2P5VPG8_GOSBA	GOBAR_AA39981	AAA+ ATPase domain-containing protein	2465.74	1892		5829.05	4885.74	4238.61
A0A2P5VPH1	A0A2P5VPH1_GOSBA	GOBAR_AA39972	60S ribosomal protein L13	46394.3	52139	41482	28673.1	28989	28600.2
A0A2P5VPL4	A0A2P5VPL4_GOSBA	ES319_D05G135500v1	RuBisCO large subunit-binding protein subunit beta, chloroplastic	10813.2	12746.6	12740.2	23862.3	28328.3	19315.7
A0A2P5VPN5	A0A2P5VPN5_GOSBA	GOBAR_AA39901	Uncharacterized protein	2338.08	5294.79	3583.78	2471.62	1603.17
A0A2P5VQ31	A0A2P5VQ31_GOSBA	GOBAR_AA39765	CDK5RAP3-like protein	2652.48	796.777	2497.39	2644.25
A0A2P5VQ40	A0A2P5VQ40_GOSBA	GOBAR_AA39754	Small nuclear ribonucleoprotein Sm D2 (Sm-D2) (snRNP core protein D2)	6998.42	10126.6	14363.4	6701.6	6192.31	6833.02
A0A2P5VQ68	A0A2P5VQ68_GOSBA	GOBAR_AA39726	Peptidase M24 domain-containing protein	27538	28957.1	19111.4	5821.73	6192.48	5555.16
A0A2P5VQ94	A0A2P5VQ94_GOSBA	GOBAR_AA39740	Elongation factor EFG domain-containing protein	76401	98027.8	87817.4	97366.3	91626.9	91649.5
A0A2P5VQ96	A0A2P5VQ96_GOSBA	GOBAR_AA39701	Chaperonin CPN60-2, mitochondrial	9915.53	13041.7	18720.5	16019.2	13659.6	13069.5
A0A2P5VQC9	A0A2P5VQC9_GOSBA	GOBAR_AA39669	Damage-control phosphatase ARMT1-like metal-binding domain-containing protein	2388.64		3474.52	8976.81	3181.87	4746.04
A0A2P5VQE8	A0A2P5VQE8_GOSBA	GOBAR_AA39674	UDP-arabinopyranose mutase (EC 5.4.99.30)	67962.4	79194.3	72224.6	107491	112678	103317
A0A2P5VQG8	A0A2P5VQG8_GOSBA	ES319_A13G226700v1	Cytochrome b-c1 complex subunit 7	53956.3	53470.9	84520.2	36965.5	44569.2	34959.5
A0A2P5VQJ8	A0A2P5VQJ8_GOSBA	GOBAR_AA39592	Uncharacterized protein	8186.06	9949.61	12631.3	7074.82	6032.93	6497.21
A0A2P5VQP9	A0A2P5VQP9_GOSBA	GOBAR_AA39549	Tryptophan synthase beta chain-like PALP domain-containing protein	4423.85	6064.5	5748.31	5612.04	3231.27	4974.54
A0A2P5VR01	A0A2P5VR01_GOSBA	GOBAR_AA39438	Acetyltransferase component of pyruvate dehydrogenase complex (EC 2.3.1.12)	20699.9	23933.7	22591.7	23328	31993.5	26439.4
A0A2P5VRF2	A0A2P5VRF2_GOSBA	GOBAR_AA39287	Serine hydroxymethyltransferase (EC 2.1.2.1)	6055.93	7469.2	6715.78	9217.72	9767.72	9980.29
A0A2P5VRG2	A0A2P5VRG2_GOSBA	GOBAR_AA39282	Peptidase C1A papain C-terminal domain-containing protein	731.523				1997.09	4263.37
A0A2P5VRI7	A0A2P5VRI7_GOSBA	GOBAR_AA39255	Uncharacterized protein	1943.93		3079.21	5220.66	3276.11	5908.77
A0A2P5VRR0	A0A2P5VRR0_GOSBA	GOBAR_AA39181	Profilin	6550.31	5244.3	6010.41	7091.26	7406.64	8170.96
A0A2P5VRV2	A0A2P5VRV2_GOSBA	GOBAR_AA39139	Chaperonin CPN60-2, mitochondrial	21811.8	23830.6	33770	59039.5	46724.6	53910.9
A0A2P5VRW7	A0A2P5VRW7_GOSBA	ES319_D13G202000v1	40S ribosomal protein S24	77561.6	36115.8	59154	39368.9	40247.9	40794.7
A0A2P5VS16	A0A2P5VS16_GOSBA	GOBAR_AA39084	RRM domain-containing protein	4402.58	6375.63	4997.3	2068.6	2558.7	2283.58
A0A2P5VSC8	A0A2P5VSC8_GOSBA	ES319_A05G186400v1	Glyceraldehyde-3-phosphate dehydrogenase (EC 1.2.1.-)	23305.2	24185.4	26555.7	18485.8	17875.2	18653.8
A0A2P5VSG5	A0A2P5VSG5_GOSBA	ES319_A09G148900v1	Complex III subunit 9	49577.9	44399.3	59747.3	35486.4	45933.2	36734.6
A0A2P5VSH8	A0A2P5VSH8_GOSBA	ES319_A02G078000v1	Proteasome subunit beta	5140.21	3755.19	3506.93	7170.96	6376.92	7998.6
A0A2P5VST1	A0A2P5VST1_GOSBA	GOBAR_AA38844	Translation elongation factor EF1B beta/delta subunit guanine nucleotide exchange domain-containing protein	37155.2	35760.6	48614.7	60953.5	45803.2	47680
A0A2P5VT17	A0A2P5VT17_GOSBA	GOBAR_AA38722	Eukaryotic peptide chain release factor GTP-binding subunit (ERF2) (Polypeptide release factor 3) (Translation release factor 3)	2964.72	2368.22	2480.43	6298.6	4047.26	5611.86
A0A2P5VT49	A0A2P5VT49_GOSBA	GOBAR_AA38701	Cytosol aminopeptidase domain-containing protein	16518	17439.5	17625.9	34218.4	33325.5	34188.8
A0A2P5VTC4	A0A2P5VTC4_GOSBA	GOBAR_AA38631	Enoyl reductase (ER) domain-containing protein	6281.58	8779.35	8855.02	7681.72	7232.01	7924.52
A0A2P5VTD5	A0A2P5VTD5_GOSBA	ES319_D09G220500v1	Methylenetetrahydrofolate reductase	4259.26	5215.27	4131.37	5850.64	5138.13	5656.91
A0A2P5VTE1	A0A2P5VTE1_GOSBA	GOBAR_AA38607	Serine hydroxymethyltransferase (EC 2.1.2.1)	16386.3	22117.5	17352.1	23116.8	22031.5	22965.4
A0A2P5VTG8	A0A2P5VTG8_GOSBA	ES319_D08G216500v1	UDP-glucose 4-epimerase (EC 5.1.3.-)	12062	16076.7	15831.5	17181.6	17140.6	17329.7
A0A2P5VTY9	A0A2P5VTY9_GOSBA	ES319_A11G162100v1	Eukaryotic translation initiation factor 4C	7043.85		8079.92	2145.7	999.093
A0A2P5VU94	A0A2P5VU94_GOSBA	ES319_A10G126900v1	MPBQ/MBSQ family SAM-binding methyltransferase profile domain-containing protein	8423.71	8386.87	7801.2	5444.52	6162.88	5166.16
A0A2P5VUC5	A0A2P5VUC5_GOSBA	ES319_A09G217200v1	Adenosylhomocysteinase (EC 3.13.2.1)	32506.8	39963.7	37086.5	56512.5	49771.2	62117.1
A0A2P5VUC7	A0A2P5VUC7_GOSBA	PFK	ATP-dependent 6-phosphofructokinase (ATP-PFK) (Phosphofructokinase) (EC 2.7.1.11) (Phosphohexokinase)	10917.3	11622.2	12406.9	26756	26972.1	25254
A0A2P5VUQ4	A0A2P5VUQ4_GOSBA	ES319_A08G218700v1	GTP-binding protein SAR1A	7456.22	6152.96	4220.71	5521.89	4341.63	6388.44
A0A2P5VUR0	A0A2P5VUR0_GOSBA	ES319_A08G218600v1	H(+)-exporting diphosphatase (EC 7.1.3.1)	29003.5	29944	28230.4	58391	58461.6	49254.4
A0A2P5VUR6	A0A2P5VUR6_GOSBA	GOBAR_AA38145	Tr-type G domain-containing protein	73278.7	85197.6	71957.3	102923	100706	100374
A0A2P5VUS4	A0A2P5VUS4_GOSBA	ES319_A12G258700v1	6-phosphogluconolactonase (EC 3.1.1.31)	18119.7	17160.6	18370	35583.2	35085.5	32085.1
A0A2P5VUT7	A0A2P5VUT7_GOSBA	GOBAR_AA38118	Nucleoside diphosphate kinase (EC 2.7.4.6)	11297.5	9656.05	9901.22	17386.6	17609.6	13925
A0A2P5VUV9	A0A2P5VUV9_GOSBA	ES319_A12G258800v1	Cytochrome b5 heme-binding domain-containing protein	4228.48	5445.89	7832.21	4892.67	7776.25	6979.5
A0A2P5VVE4	A0A2P5VVE4_GOSBA	GOBAR_AA37926	RRM domain-containing protein	8204.25	8803.9	8909.54	17584.2	17344	14816.5
A0A2P5VVK6	A0A2P5VVK6_GOSBA	GOBAR_AA37831	NADP-dependent oxidoreductase domain-containing protein	6517.26	3706.32	4272.31	6127.5	4980.09	5200.01
A0A2P5VVL7	A0A2P5VVL7_GOSBA	GOBAR_AA37838	Xylanase inhibitor C-terminal domain-containing protein	541.594			4985.79	6139.57	4286.92
A0A2P5VVQ9	A0A2P5VVQ9_GOSBA	ES319_A01G002300v1	Peptidyl-prolyl cis-trans isomerase (PPIase) (EC 5.2.1.8)	195784	205934	164593	92039.6	87236.8	100717
A0A2P5VVT7	A0A2P5VVT7_GOSBA	GOBAR_AA37773	Calcyclin-binding protein	4010.95	3737.01	3745.64	3055.34	4145.77	3793.72
A0A2P5VVV5	A0A2P5VVV5_GOSBA	ES319_A12G274600v1	Oleosin	7839.95	6969.45	5900.18	6510.49	6018.96	7481.25
A0A2P5VVW0	A0A2P5VVW0_GOSBA	ES319_A05G090400v1	Histone H2B	1411300	1458440	1834660	803548	898989	838728
A0A2P5VVZ2	A0A2P5VVZ2_GOSBA	GOBAR_AA37705	Oxysterol-binding protein	4059.3	2695.14	3252.55	3618.52	2701.4	2354.38
A0A2P5VVZ7	A0A2P5VVZ7_GOSBA	GOBAR_AA37724	(S)-2-hydroxy-acid oxidase (EC 1.1.3.15)	1902.2	1886.27	1277.58	4382.02	2876.9	4310.96
A0A2P5VW16	A0A2P5VW16_GOSBA	GOBAR_AA37681	Pyruvate kinase (EC 2.7.1.40)	8713.13	10606.9	7140.26	14530.7	12407	12804.5
A0A2P5VW43	A0A2P5VW43_GOSBA	GOBAR_AA37666	DJ-1/PfpI domain-containing protein				6324.27	5953.69	8077.67
A0A2P5VW76	A0A2P5VW76_GOSBA	ES319_A11G287200v1	Ribosomal protein L22e	6492.77		6599.41
A0A2P5VWF2	A0A2P5VWF2_GOSBA	GOBAR_AA37547	STI1 domain-containing protein	81280.8	71352.3	85141.4	43716.2	52290.1	45526.8
A0A2P5VWG9	A0A2P5VWG9_GOSBA	ES319_D11G060100v1	OBG-type G domain-containing protein	9001.82	16680.1	12175.5	9884.91	13331.4	11494.1
A0A2P5VWK9	A0A2P5VWK9_GOSBA	ES319_A05G232600v1	14-3-3 domain-containing protein	27114.6	27235.9	33551.2	20557.2	21046.5	17777.4
A0A2P5VWL5	A0A2P5VWL5_GOSBA	GOBAR_AA37486	E1 ubiquitin-activating enzyme (EC 6.2.1.45)	5552.96	7293.79	5899.12	8346.95	9776.65	9673.68
A0A2P5VWM7	A0A2P5VWM7_GOSBA	GOBAR_AA37458	Beta-glucosidase	11472.6	17660.7	12831.3	37323.9	32603.2	38166.4
A0A2P5VWT7	A0A2P5VWT7_GOSBA	GOBAR_AA37407	adenylate kinase (EC 2.7.4.3) (ATP:AMP phosphotransferase)	14440.3	16728.8	19643.8	15772.3	15574.2	13996.5
A0A2P5VWU5	A0A2P5VWU5_GOSBA	ES319_A08G025300v1	Histone H2A	1813360	1752110	2010440	466181	543646	412560
A0A2P5VX18	A0A2P5VX18_GOSBA	GOBAR_AA37330	Ribosomal protein S12	7847.83	5500.76	7991.63	1889.41	2635.5	2240.34
A0A2P5VX40	A0A2P5VX40_GOSBA	GOBAR_AA37305	UTP--glucose-1-phosphate uridylyltransferase (EC 2.7.7.9)	21098.4	26912.4	28869.7	34404.5	29467.4	33101.4
A0A2P5VX44	A0A2P5VX44_GOSBA	GOBAR_AA37288	NADH:flavin oxidoreductase/NADH oxidase N-terminal domain-containing protein				1380.96	2204.94	1847.46
A0A2P5VX57	A0A2P5VX57_GOSBA	GOBAR_AA37304	Isocitrate dehydrogenase [NADP] (EC 1.1.1.42)	10378.8	11801.4	9063.48	24492.9	22055.4	23117.3
A0A2P5VX63	A0A2P5VX63_GOSBA	GOBAR_AA37281	Protein disulfide-isomerase (EC 5.3.4.1)	131350	110918	159581	164195	145377	130726
A0A2P5VX87	A0A2P5VX87_GOSBA	GOBAR_AA37295	RNA helicase (EC 3.6.4.13)	26938.9	39050.5	32148	49315.4	41476.5	38405.4
A0A2P5VXG6	A0A2P5VXG6_GOSBA	ES319_A02G103600v1	Uncharacterized protein	46917.3	41601	57247.8	74164.4	87171.9	80943.3
A0A2P5VXJ3	A0A2P5VXJ3_GOSBA	ES319_A11G114400v1	Ubiquitin-like domain-containing protein	96631.1	96523.7	122635	10411.7	9964	9273.22
A0A2P5VXR5	A0A2P5VXR5_GOSBA	ES319_A08G149800v1	Nucleoside diphosphate kinase (EC 2.7.4.6)	198494	214295	201214	351805	347859	322665
A0A2P5VXT5	A0A2P5VXT5_GOSBA	GOBAR_AA37072	Histidine kinase/HSP90-like ATPase domain-containing protein	26230.1	31182	25757.3	21733.2	25225.6	19464.5
A0A2P5VXV5	A0A2P5VXV5_GOSBA	GOBAR_AA37038	Cytochrome b-c1 complex subunit 8	22894	23169.8	28566.3	6876.13	6702.96	6903.39
A0A2P5VXZ5	A0A2P5VXZ5_GOSBA	GOBAR_AA37018	MPN domain-containing protein	11216.2	15133.3	14375.9	31554.4	29931.3	27763.4
A0A2P5VY36	A0A2P5VY36_GOSBA	GOBAR_AA36965	S-adenosylmethionine synthase (EC 2.5.1.6)	2238.12	1271.21		5425.15	5855.02	6696.61
A0A2P5VY42	A0A2P5VY42_GOSBA	ES319_A09G158800v1	Adenosine kinase (AK) (EC 2.7.1.20) (Adenosine 5'-phosphotransferase)	8006.5	5049.51	6076.23	3909.33	3296.73	4687.33
A0A2P5VY52	A0A2P5VY52_GOSBA	GOBAR_AA36931	Glucose-1-phosphate adenylyltransferase (EC 2.7.7.27) (ADP-glucose pyrophosphorylase)	50385.7	47546.5	43966.7	65632.5	69787.2	61918.9
A0A2P5VYB1	A0A2P5VYB1_GOSBA	ES319_A01G030000v1	Importin subunit alpha	2415.81	2078.91	3791.59	7297.68	5882.45	7755.86
A0A2P5VYI5	A0A2P5VYI5_GOSBA	GOBAR_AA36809	T-complex protein 1 subunit epsilon (CCT-epsilon)	2106.58	1756.84	2780.22		3539.45	2944.76
A0A2P5VYS9	A0A2P5VYS9_GOSBA	ES319_A04G082700v1	Fructose-bisphosphate aldolase (EC 4.1.2.13)	129750	121114	135313	245889	271728	262526
A0A2P5VYT1	A0A2P5VYT1_GOSBA	GOBAR_AA36732	T-complex protein 1 subunit delta	5012.46	5664.36	4638.38	5468.72	6428.55	5984.72
A0A2P5VYT7	A0A2P5VYT7_GOSBA	GOBAR_AA36705	Aconitate hydratase (Aconitase) (EC 4.2.1.3)	40176.6	42782.3	40943.3	48917.4	53060.1	53040.4
A0A2P5VZ84	A0A2P5VZ84_GOSBA	GOBAR_AA36574	phosphoglycerate mutase (2,3-diphosphoglycerate-independent) (EC 5.4.2.12)	15088.6	14492.4	22437.6	29691.6	29883.2	23579.3
A0A2P5VZI0	A0A2P5VZI0_GOSBA	GOBAR_AA36459	Triosephosphate isomerase	4569.24	6267.64	6115.26	5904.82	6398.37	6343.03
A0A2P5VZM2	A0A2P5VZM2_GOSBA	GOBAR_AA36425	Phosphoglycerate kinase (EC 2.7.2.3)	25466.4	16033.6	17827.2	19680.4	15274.1	19840.6
A0A2P5VZM4	A0A2P5VZM4_GOSBA	GOBAR_AA36448	Large ribosomal subunit protein uL18 C-terminal eukaryotes domain-containing protein	28267.4	25273.6	30328.5	32420.7	33346.7	34216.1
A0A2P5VZP5	A0A2P5VZP5_GOSBA	GOBAR_AA36401	6-phosphogluconate dehydrogenase, decarboxylating (EC 1.1.1.44)	8639.99	9625.01	9407.02	15904.9	13675	14010.2
A0A2P5VZT6	A0A2P5VZT6_GOSBA	ES319_A05G119900v1	V-type proton ATPase catalytic subunit A (EC 7.1.2.2) (V-ATPase 69 kDa subunit) (Vacuolar proton pump subunit alpha)	20629	22512.6	20946.1	33948.4	30444.8	32462.6
A0A2P5VZU4	A0A2P5VZU4_GOSBA	ES319_A05G136200v1	Glutaredoxin-dependent peroxiredoxin (EC 1.11.1.25)	28945.9	43436.8	31795.9	31198.6	33890	30853.3
A0A2P5VZV4	A0A2P5VZV4_GOSBA	GOBAR_AA36358	Aspartate aminotransferase (EC 2.6.1.1)	5646.03	7024.6	7267.7	8419.38	8074.19	8054.6
A0A2P5VZY3	A0A2P5VZY3_GOSBA	GOBAR_AA36306	adenine phosphoribosyltransferase (EC 2.4.2.7)	4487.06	1234.69	2199.61	2834.96	1583.55	2198.19
A0A2P5W059	A0A2P5W059_GOSBA	GOBAR_AA36251	EF-hand domain-containing protein	10071.8	2178.86	9415.73	9869.63	9314.18	8836
A0A2P5W075	A0A2P5W075_GOSBA	GOBAR_AA36220	EGF-like domain-containing protein	4277.06	2863.13	4878.91	8812.02	9456.95	7371.5
A0A2P5W0D2	A0A2P5W0D2_GOSBA	GOBAR_AA36174	isoleucine--tRNA ligase (EC 6.1.1.5) (Isoleucyl-tRNA synthetase)	2505.65	3962.69	2032.1	9712.26	6972	8490.58
A0A2P5W0Q0	A0A2P5W0Q0_GOSBA	ES319_A08G221200v1	Rapid alkalinization factor 1				4294.7	4882.93	6439.72
A0A2P5W0S3	A0A2P5W0S3_GOSBA	ES319_A03G205800v1	non-specific serine/threonine protein kinase (EC 2.7.11.1)	6194.77	4751.66	6573.44	2253.32	2059.45	2344.35
A0A2P5W0T0	A0A2P5W0T0_GOSBA	GOBAR_AA36011	MORF/ORRM1/DAG-like MORF domain-containing protein	5195.5	3674.8		10729.7	7565.08	9942.55
A0A2P5W0W3	A0A2P5W0W3_GOSBA	GOBAR_AA36004	Carboxypeptidase (EC 3.4.16.-)	9163.79	8731.65	5737.12	12401.3	9624.34	10168.2
A0A2P5W0W6	A0A2P5W0W6_GOSBA	GOBAR_AA35972	Dihydrolipoyl dehydrogenase	3924.67	4841.04	4866.91	7906.23	10802.3	8335
A0A2P5W0X6	A0A2P5W0X6_GOSBA	GOBAR_AA35976	SET domain-containing protein	10626.9	10029.1	9046.02	8310.3	7433.94	8767.73
A0A2P5W1F2	A0A2P5W1F2_GOSBA	ES319_A01G209500v1	Ozone-responsive stress related protein	20319.7	17256.5	19000.7	10895.2	10935	9736.29
A0A2P5W1G3	A0A2P5W1G3_GOSBA	GOBAR_AA35800	Uncharacterized protein	17527	9139.92	26891.3	19718.1	20247.1	12952.3
A0A2P5W1K5	A0A2P5W1K5_GOSBA	ES319_D05G057800v1	AmmeMemoRadiSam system protein B	4421.34	3313.06	3660.37	2938.99		2928.1
A0A2P5W1L4	A0A2P5W1L4_GOSBA	GOBAR_AA35730	Tryptophan synthase beta chain-like PALP domain-containing protein	4387.43	9617.58	5034.14	10391.2	8449.99	8577.04
A0A2P5W1S9	A0A2P5W1S9_GOSBA	GOBAR_AA35660	NADP-dependent oxidoreductase domain-containing protein	9951.82	5904.36	7162.33	8431.1	5988.54	8910.24
A0A2P5W1V2	A0A2P5W1V2_GOSBA	ES319_A13G195800v1	Calreticulin	41457.1	43972.1	49677.8	34940.5	33910.9	29695.7
A0A2P5W209	A0A2P5W209_GOSBA	GOBAR_AA35565	Ribulose bisphosphate carboxylase large chain (EC 4.1.1.39)	197943	274170	329024	326631	421036	357082
A0A2P5W231	A0A2P5W231_GOSBA	GOBAR_AA35535	ATP synthase subunit gamma	10457	10499.8	9512.43	21864.2	19402.3	20593.6
A0A2P5W260	A0A2P5W260_GOSBA	GOBAR_AA35507	Ribosomal protein L29	6313.92	1638.72	3641.24	1150.61		1528.21
A0A2P5W275	A0A2P5W275_GOSBA	GOBAR_AA35522	UBC core domain-containing protein	29309.4	26220.4	29162.3	10855	11700.6	8597.03
A0A2P5W2A6	A0A2P5W2A6_GOSBA	GOBAR_AA35471	Uncharacterized protein	10630.8	12361.9	9869.64	7383.08	4707.52	7262.11
A0A2P5W2H0	A0A2P5W2H0_GOSBA	GOBAR_AA35433	MaoC-like domain-containing protein	8311.1	6817.13	6081.17	15157.9	12312.5	10668.3
A0A2P5W2P1	A0A2P5W2P1_GOSBA	GOBAR_AA35366	Uncharacterized protein	3733.86	7365.24	2875.82	2557.97	3163.98	2612.74
A0A2P5W2S6	A0A2P5W2S6_GOSBA	GOBAR_AA35324	proteasome endopeptidase complex (EC 3.4.25.1)	11314	12997.1	15069	22481.1	21138.2	20765.7
A0A2P5W2X2	A0A2P5W2X2_GOSBA	ES319_A03G183500v1	Aconitase A/isopropylmalate dehydratase small subunit swivel domain-containing protein	4569.73	4804.65	4165.64	6730.67	8363.39	9349.97
A0A2P5W332	A0A2P5W332_GOSBA	GOBAR_AA35176	UDP-glucose 6-dehydrogenase (EC 1.1.1.22)	12015	14388.2	12916.1	24571.9	24652.4	25536.2
A0A2P5W3B9	A0A2P5W3B9_GOSBA	GOBAR_AA35088	Catalase (EC 1.11.1.6)	5934.15	3495.53		4048.91		3078.25
A0A2P5W3L9	A0A2P5W3L9_GOSBA	GOBAR_AA35014	RuBisCO large subunit-binding protein subunit beta, chloroplastic	45968	43695	44907.2	59153.6	59708.5	58540.6
A0A2P5W3U4	A0A2P5W3U4_GOSBA	GOBAR_AA34947	60S ribosomal protein L7a	26800.2	16631.6	26395.6	12949.4	13952.6	13379.5
A0A2P5W419	A0A2P5W419_GOSBA	GOBAR_AA34847	Bacterial surface antigen (D15) domain-containing protein	6317.18	7629.73	8062.68	16417.2	16705.3	18786.9
A0A2P5W4I7	A0A2P5W4I7_GOSBA	GOBAR_AA34709	Uncharacterized protein	1549.46			4474.7	2819.42	5627.44
A0A2P5W4M9	A0A2P5W4M9_GOSBA	ES319_A01G241400v1	J domain-containing protein	4564.46	2310.4	4029.41	911.687
A0A2P5W4S6	A0A2P5W4S6_GOSBA	ES319_A09G210900v1	Inositol-tetrakisphosphate 1-kinase (EC 2.7.1.134)				1153.73		1621.2
A0A2P5W4U0	A0A2P5W4U0_GOSBA	ES319_A09G211700v1	Glutamine synthetase (EC 6.3.1.2)	11887	18985.9	17593.6	14445.2	15517.7	13253.1
A0A2P5W4Y2	A0A2P5W4Y2_GOSBA	GOBAR_AA34554	RNA helicase (EC 3.6.4.13)	3233.26	2758.6	5041.54	5648.67	6200.81	7325.13
A0A2P5W4Y9	A0A2P5W4Y9_GOSBA	ES319_A08G268300v1	Abscisic acid receptor PYL2	7542.33	5271.82	6792.59	5198.4	3450.4	3176.75
A0A2P5W597	A0A2P5W597_GOSBA	ES319_1Z057300v1	Polyadenylate-binding protein (PABP)	22453.6	23376.4	19671.8	17299	16342.9	16570.3
A0A2P5W5D1	A0A2P5W5D1_GOSBA	GOBAR_AA34386	K Homology domain-containing protein	18773.9	18549.6	23444.3	18458.6	21944.3	15354.4
A0A2P5W5E9	A0A2P5W5E9_GOSBA	ES319_A07G158800v1	Small ribosomal subunit protein uS15 N-terminal domain-containing protein	98460.7	75510	102499	31140.8	30306.4	27222.7
A0A2P5W5F0	A0A2P5W5F0_GOSBA	GOBAR_AA34367	Ribulose bisphosphate carboxylase large chain (EC 4.1.1.39)	47257.3	48237.3	51093.9	136232	119737	148979
A0A2P5W5G1	A0A2P5W5G1_GOSBA	GOBAR_AA34379	RRM domain-containing protein	14330.9	12761.1	13561.5	9257.01	9086	5895.44
A0A2P5W5G6	A0A2P5W5G6_GOSBA	GOBAR_AA34366	lysine--tRNA ligase (EC 6.1.1.6) (Lysyl-tRNA synthetase)	5852.29	6150.53	6827.39	9546.31	9941.19	9835.54
A0A2P5W5I3	A0A2P5W5I3_GOSBA	GOBAR_AA34337	5-oxoprolinase	1099.81	1827.2	2121.37	2692.2	2635.68	2929.64
A0A2P5W5V4	A0A2P5W5V4_GOSBA	GOBAR_AA34256	Pectinesterase (EC 3.1.1.11)	11816.5	15691.6	12516.1	27566.5	22362.1	26860.4
A0A2P5W614	A0A2P5W614_GOSBA	ES319_A07G244100v1	Uncharacterized protein	9558.64	9794.58	10301.2	4168.22	2785.86	4374.59
A0A2P5W6I2	A0A2P5W6I2_GOSBA	GOBAR_AA33992	Ribosomal protein L22	75278.5	63726.4	84040.2	47823.6	43971.8	40190.7
A0A2P5W6K6	A0A2P5W6K6_GOSBA	ES319_A05G263100v1	Arginase	3352.65	4884.91	4838.38	11354.9	11177.4	13430.1
A0A2P5W6L7	A0A2P5W6L7_GOSBA	GOBAR_AA33971	Beta-galactosidase (EC 3.2.1.23)	1941.6	1424.38		2933.9	1563.52	3565.92
A0A2P5W6M3	A0A2P5W6M3_GOSBA	ES319_A09G256400v1	Desiccation-related protein PCC13-62	28314.1	11431.8	22514.8	61533.6	66905.5	49604.2
A0A2P5W6Q9	A0A2P5W6Q9_GOSBA	GOBAR_AA33928	Galactokinase	10111.6	13284.5	8279.45	17988.9	17013.9	18161.4
A0A2P5W6V6	A0A2P5W6V6_GOSBA	GOBAR_AA33886	ADF-H domain-containing protein	45209.8	38871.3	33559.4	16461.6	14463.9	9135.3
A0A2P5W6X7	A0A2P5W6X7_GOSBA	GOBAR_AA33870	Nucleobase-ascorbate transporter 6	1129.98	2717.73	2664.54			2474.15
A0A2P5W6X9	A0A2P5W6X9_GOSBA	GOBAR_AA33876	Phosphatase PP2A regulatory subunit A/Splicing factor 3B subunit 1-like HEAT repeat domain-containing protein	11156.8	10672.1	10952.4	16944.6	15450.6	16638.6
A0A2P5W701	A0A2P5W701_GOSBA	ES319_A03G051700v1	Triosephosphate isomerase	53744.6	62664.5	42407.8	25822.5	27352.1	28805.3
A0A2P5W798	A0A2P5W798_GOSBA	GOBAR_AA33757	Mediator of RNA polymerase II transcription subunit 22	17865.6	12631.1	15471.2	17690.2	18737.7	18293.3
A0A2P5W7H5	A0A2P5W7H5_GOSBA	GOBAR_AA33640	argininosuccinate synthase (EC 6.3.4.5) (Citrulline--aspartate ligase)	1942.98	2183.01	1841.48	5283.25	4949.73	5051.19
A0A2P5W7U8	A0A2P5W7U8_GOSBA	GOBAR_AA33516	RRM domain-containing protein	10549.8	18440.2	11827.3	8849.95		9052.24
A0A2P5W825	A0A2P5W825_GOSBA	ES319_A05G053100v1	Lipocalin/cytosolic fatty-acid binding domain-containing protein	9826.98	16081.8	13041.6	32957.4	39612.1	30652.3
A0A2P5W851	A0A2P5W851_GOSBA	EIF6	Eukaryotic translation initiation factor 6 (eIF-6)	7041.16	6817.17	7061.54	15930	19101.6	16209.7
A0A2P5W899	A0A2P5W899_GOSBA	ES319_A03G091200v1	AAA+ ATPase domain-containing protein	8450.98	13354.8	11547.4	16591.7	14008.1	16432.6
A0A2P5W8E1	A0A2P5W8E1_GOSBA	ES319_A11G181700v1	Chitin-binding type-1 domain-containing protein						5412.05
A0A2P5W8X6	A0A2P5W8X6_GOSBA	GOBAR_AA33196	Uncharacterized protein	4739.5	6284.82	5595.59	15112.2	13984.8	13815.5
A0A2P5W8Z1	A0A2P5W8Z1_GOSBA	GOBAR_AA33178	alanine transaminase (EC 2.6.1.2)	12979.3	12114.5	16150.7	16116.7	14549.7	14255.8
A0A2P5W951	A0A2P5W951_GOSBA	GOBAR_AA33053	Phosphotransferase (EC 2.7.1.-)			1451.49	5312.22	4627.76	5873.72
A0A2P5W981	A0A2P5W981_GOSBA	GOBAR_AA33041	Ribosomal protein L30 ferredoxin-like fold domain-containing protein	106204	111461	123177	79127.1	82470.3	88442.7
A0A2P5W9P9	A0A2P5W9P9_GOSBA	GOBAR_AA32856	Signal recognition particle subunit SRP68 (SRP68)	786.29			917.174
A0A2P5W9W3	A0A2P5W9W3_GOSBA	GOBAR_AA32810	Glucose-1-phosphate adenylyltransferase (EC 2.7.7.27) (ADP-glucose pyrophosphorylase)	7947.86	9616.8	7434.5	11562.4	10301	10671.7
A0A2P5WA46	A0A2P5WA46_GOSBA	GOBAR_AA32728	PPM-type phosphatase domain-containing protein	31202.9	25217.8	43637.2	38809.3	45699.9	47551.8
A0A2P5WAL2	A0A2P5WAL2_GOSBA	GOBAR_AA32565	Ribosomal protein L37	19788.8	15815	19602.2		2445.34	3291.1
A0A2P5WAS4	A0A2P5WAS4_GOSBA	GOBAR_AA32528	Malic enzyme	1284.48	1482.23		6920.54	7938.05	8818.27
A0A2P5WBA8	A0A2P5WBA8_GOSBA	ES319_A04G102400v1	TOG domain-containing protein	11442	14577.5	18246.1	8059.09	9579.93	7579.99
A0A2P5WBH7	A0A2P5WBH7_GOSBA	ES319_A04G144600v1	40S ribosomal protein S16	89283.4	103772	99518.8	69568.6	61463.3	61879.1
A0A2P5WBJ0	A0A2P5WBJ0_GOSBA	GOBAR_AA32228	GTP-binding protein	14078	9883.47	15762.4	24463.5	22063.7	23751.7
A0A2P5WBL4	A0A2P5WBL4_GOSBA	ES319_A09G060900v1	DUF3700 domain-containing protein	14775.1	15513.6	18526.8	4610.54	5688.35	4068.23
A0A2P5WBL7	A0A2P5WBL7_GOSBA	GOBAR_AA32208	HP domain-containing protein		2636.36		3673.95	2522.45	2550.77
A0A2P5WBM6	A0A2P5WBM6_GOSBA	GOBAR_AA32198	Pyruvate dehydrogenase E1 component subunit alpha (EC 1.2.4.1)	2413.36	3780.1		3173.62	3535.93
A0A2P5WBV0	A0A2P5WBV0_GOSBA	GOBAR_AA32141	Galactose mutarotase N-terminal barrel domain-containing protein	6450.36	4858.23	4524.16	8997.92	10141.6	13389.1
A0A2P5WBV5	A0A2P5WBV5_GOSBA	GOBAR_AA32115	malate dehydrogenase (EC 1.1.1.37)	10611.1	7532.76	9034.86	23855	27697.3	27045.9
A0A2P5WBV8	A0A2P5WBV8_GOSBA	ES319_A08G068000v1	H15 domain-containing protein	29047.2	26145.7	36010	4358.08	4317.72	6002.43
A0A2P5WC01	A0A2P5WC01_GOSBA	GOBAR_AA32080	40S ribosomal protein S27	32341.1	44280.3	33770.4	31674.6	32461.3	25903.2
A0A2P5WCB4	A0A2P5WCB4_GOSBA	GOBAR_AA31942	Uncharacterized protein	178970	167253	170111	221738	240847	209641
A0A2P5WCC8	A0A2P5WCC8_GOSBA	GOBAR_AA31967	Histone H2A/H2B/H3 domain-containing protein	221742	294504	283870	87482.3	69227.1	87837.3
A0A2P5WCD1	A0A2P5WCD1_GOSBA	GOBAR_AA31958	GTP-binding nuclear protein	133191	127645	133383	127124	135142	129802
A0A2P5WCF9	A0A2P5WCF9_GOSBA	ES319_A02G191400v1	Catalase (EC 1.11.1.6)	5154.62	4543.55	5635.18	10229.1	7228.62	10547.8
A0A2P5WCL6	A0A2P5WCL6_GOSBA	GOBAR_AA31863	Phospholipase D (EC 3.1.4.4)	8397.6	5280.16	10966.6	21737.7	15916.1	21252.7
A0A2P5WCS3	A0A2P5WCS3_GOSBA	GOBAR_AA31802	Cation-transporting P-type ATPase N-terminal domain-containing protein	6936.65	6419.35	6673.31	11263	9981.19	11252.3
A0A2P5WD66	A0A2P5WD66_GOSBA	GOBAR_AA31630	tripeptidyl-peptidase II (EC 3.4.14.10)	675.93	1580.49	1240.15	4585.83	4498.41	4268.71
A0A2P5WDA5	A0A2P5WDA5_GOSBA	GOBAR_AA31609	Sucrose synthase (EC 2.4.1.13)	26641.8	19948.4	21732.8	27426.5	28568.2	25054.5
A0A2P5WDF2	A0A2P5WDF2_GOSBA	GOBAR_AA31564	CSN8/PSMD8/EIF3K domain-containing protein	5463.54	7052.53	5133.8	2806.51	2347.68	3815.38
A0A2P5WDJ4	A0A2P5WDJ4_GOSBA	ES319_A01G222200v1	phosphopyruvate hydratase (EC 4.2.1.11)	109187	110691	121447	106347	114926	103306
A0A2P5WDL0	A0A2P5WDL0_GOSBA	GOBAR_AA31524	Enoyl reductase (ER) domain-containing protein	9630.03	8841.22	7566.17	10043.3	9403.5	11009.2
A0A2P5WDL7	A0A2P5WDL7_GOSBA	GOBAR_AA31522	Large ribosomal subunit protein uL15/eL18 domain-containing protein	10476	11034.5	10059.8	9324.62	7863.93	8193.47
A0A2P5WDM6	A0A2P5WDM6_GOSBA	GOBAR_AA31511	C2H2-type domain-containing protein	3886.08	3378.58	5362.96
A0A2P5WDZ7	A0A2P5WDZ7_GOSBA	GOBAR_AA31376	STI1 domain-containing protein	49489.6	57725.1	69742.7	28091.7	27358.6	25124.9
A0A2P5WEA0	A0A2P5WEA0_GOSBA	ES319_A12G241700v1	V-type proton ATPase subunit E	12288.4	10140.2	12034.6	3590.74	2315.06	2858.07
A0A2P5WEJ8	A0A2P5WEJ8_GOSBA	GOBAR_AA31168	V-SNARE coiled-coil homology domain-containing protein			1408.7	1388.2		1252.46
A0A2P5WEY2	A0A2P5WEY2_GOSBA	GOBAR_AA31059	Cation-transporting P-type ATPase C-terminal domain-containing protein	3393.19	2845.58	3256.52	9848.38	8799.31	10822.4
A0A2P5WEZ1	A0A2P5WEZ1_GOSBA	ES319_D08G254100v1	NADP-dependent oxidoreductase domain-containing protein	3625.48	1895.48	2312.34	5897.31	6098.23	6326.12
A0A2P5WF00	A0A2P5WF00_GOSBA	GOBAR_AA30988	Lactoylglutathione lyase (EC 4.4.1.5) (Glyoxalase I)	17769	13879.8	9557.59	44782.3	45000	46655.3
A0A2P5WF45	A0A2P5WF45_GOSBA	ES319_A11G151000v1	peptidylprolyl isomerase (EC 5.2.1.8)	6495.64	7541.08	5544.59	4137.86	6294.76	4606.19
A0A2P5WF76	A0A2P5WF76_GOSBA	GOBAR_AA30925	phosphoenolpyruvate carboxylase (EC 4.1.1.31)	17383.1	20137.9	18790.6	35462.1	33635.8	34602.8
A0A2P5WFB6	A0A2P5WFB6_GOSBA	GOBAR_AA30943	beta-glucosidase (EC 3.2.1.21)	8978.1	7736.6	10852.5	18957.6	17705.3	23110.1
A0A2P5WFE0	A0A2P5WFE0_GOSBA	GOBAR_AA30859	Uncharacterized protein	19346.7	8176.82	10192.9	27820.4	30439.6	24937.2
A0A2P5WFJ9	A0A2P5WFJ9_GOSBA	GOBAR_AA30831	ribulose-phosphate 3-epimerase (EC 5.1.3.1) (Pentose-5-phosphate 3-epimerase)	1689.41	3459.81		3771.08	2751.77	2909.47
A0A2P5WFZ3	A0A2P5WFZ3_GOSBA	ES319_A09G186200v1	40S ribosomal protein S7	14820.4	16725.5	18356.5	20865.1	21776.7	20189.9
A0A2P5WGG1	A0A2P5WGG1_GOSBA	GOBAR_AA30542	proline--tRNA ligase (EC 6.1.1.15) (Prolyl-tRNA synthetase)	4088.09	5243.16	2164.2	1396.72	1131.25	1601.07
A0A2P5WGK5	A0A2P5WGK5_GOSBA	GOBAR_AA30491	Coatomer subunit beta'	5468.61	7105.52	6357.88	8738.04	6987.68	8781.28
A0A2P5WGK6	A0A2P5WGK6_GOSBA	ES319_A09G258500v1	40S ribosomal protein S19	54645.4	48196	70824.4	34849.9	42959.9	41950.3
A0A2P5WGM3	A0A2P5WGM3_GOSBA	GOBAR_AA30439	NADP-dependent oxidoreductase domain-containing protein	959.392			2432.2	3436.82	2510.62
A0A2P5WGM8	A0A2P5WGM8_GOSBA	ES319_1Z039900v1	GOLD domain-containing protein	3194.58	2549.86	3600.36	6527.68	4578.13	7906.73
A0A2P5WGW2	A0A2P5WGW2_GOSBA	GOBAR_AA30393	Phosphotransferase (EC 2.7.1.-)	2547.62		1497.72	1937.13	1654.87	3281.19
A0A2P5WGX0	A0A2P5WGX0_GOSBA	ES319_A05G252000v1	Sm domain-containing protein	4104.63	6522.74	5771.41	12675.1	7622.94	6411.74
A0A2P5WH15	A0A2P5WH15_GOSBA	GOBAR_AA30298	Late embryogenesis abundant protein LEA-2 subgroup domain-containing protein	20834.9	14190.6	11757.8	15410.7	9696.86	15861.3
A0A2P5WHK9	A0A2P5WHK9_GOSBA	GOBAR_AA30122	2-isopropylmalate synthase (EC 2.3.3.13)	6387.08	4531.54	5674.94	9325.5	11361.3	9407.75
A0A2P5WHU2	A0A2P5WHU2_GOSBA	GOBAR_AA30023	UspA domain-containing protein	6585.08	6139.4	4895.91	8147.51	5195.82	7512.39
A0A2P5WI33	A0A2P5WI33_GOSBA	GOBAR_AA29929	Orn/DAP/Arg decarboxylase 2 N-terminal domain-containing protein	2630.12	4281.56	2948.98	3901.57	3547.93	3621.34
A0A2P5WI37	A0A2P5WI37_GOSBA	GOBAR_AA29938	Glyceraldehyde-3-phosphate dehydrogenase (EC 1.2.1.-)	334566	357734	404679	529787	566800	536867
A0A2P5WIE2	A0A2P5WIE2_GOSBA	ES319_A03G233600v1	Eukaryotic translation initiation factor 3 subunit B (eIF3b) (eIF-3-eta) (eIF3 p110)	5297.89	8956.29	7781.18	10878.6	10788.3	10721.4
A0A2P5WIE5	A0A2P5WIE5_GOSBA	GOBAR_AA29821	DNA damage-binding protein 1	4438	3754.61	3156.42	8053.95	3209.69	5115.06
A0A2P5WIE9	A0A2P5WIE9_GOSBA	ES319_A03G232600v1	Uncharacterized protein	5874.11	6905.09	9493	16969.3	16995.8	18624.7
A0A2P5WIF4	A0A2P5WIF4_GOSBA	ES319_A03G232900v1	Cytochrome c domain-containing protein	43064.9	60543.3	51621.8	30998.9	32307.3	28767.9
A0A2P5WIJ5	A0A2P5WIJ5_GOSBA	GOBAR_AA29770	V-type proton ATPase subunit a	23546.5	26738.7	23179.9	57327.8	57774.4	49951.5
A0A2P5WIM8	A0A2P5WIM8_GOSBA	GOBAR_AA29728	GBF-interacting protein 1 N-terminal domain-containing protein	5285.92	4173.23	2453.65
A0A2P5WIQ9	A0A2P5WIQ9_GOSBA	GOBAR_AA29730	Uncharacterized protein	3189.67	3396.34	1535.43	3953.15	2145.66	3690.14
A0A2P5WIY0	A0A2P5WIY0_GOSBA	GOBAR_AA29653	phosphopyruvate hydratase (EC 4.2.1.11)	106621	93162.1	103992	86209.4	87755.6	76519.6
A0A2P5WIZ0	A0A2P5WIZ0_GOSBA	GOBAR_AA29643	Proteasome alpha-type subunits domain-containing protein	21770.2	25171.2	21197.5	17423.6	15282.4	15191.5
A0A2P5WJ28	A0A2P5WJ28_GOSBA	GOBAR_AA29618	AIG1-type G domain-containing protein	1736.79	2126.16	1652.07	1013.23	1402.9	668.888
A0A2P5WJE6	A0A2P5WJE6_GOSBA	ES319_A09G233400v1	Small ribosomal subunit protein eS1	73794.3	79936.6	68748.2	62328.2	67105.3	66855.1
A0A2P5WJF6	A0A2P5WJF6_GOSBA	ES319_A09G232600v1	Proteasome subunit beta	19967.4	24563.2	20785.3	31910.7	26120.8	34769.3
A0A2P5WJK4	A0A2P5WJK4_GOSBA	ES319_A13G031800v1	Fructose-bisphosphate aldolase (EC 4.1.2.13)	23496.8	22706.9	25310	15047.2	16814.2	15366.5
A0A2P5WJM8	A0A2P5WJM8_GOSBA	GOBAR_AA29395	Cysteine synthase (EC 2.5.1.47)	1894.46	3607.87	1807.04	4920.35	3362.39	4870.4
A0A2P5WJT1	A0A2P5WJT1_GOSBA	GOBAR_AA29336	Uncharacterized protein	53764.7	59247.7	55176	51747.3	50998.4	46942.8
A0A2P5WJU0	A0A2P5WJU0_GOSBA	GOBAR_AA29330	DUF642 domain-containing protein	3880.86	4471.67	3431.44	24995.1	19682.1	22837.9
A0A2P5WJZ4	A0A2P5WJZ4_GOSBA	GOBAR_AA29262	Malic enzyme	1403.12	1840.95	1609.39	3206.65	4122.12	5101.69
A0A2P5WK20	A0A2P5WK20_GOSBA	GOBAR_AA29249	Uncharacterized protein	13243.3	12890.6	14166.4	32602.5	31624.2	34289.5
A0A2P5WK25	A0A2P5WK25_GOSBA	ES319_A13G021600v1	Actin	20430.5	30399.3	20282.3	98393	88902.5	98108.9
A0A2P5WKA2	A0A2P5WKA2_GOSBA	GOBAR_AA29163	Large ribosomal subunit protein uL4 C-terminal domain-containing protein	10395.3	10659.7	8141.25	7553.3	10033.8	10767.4
A0A2P5WKL3	A0A2P5WKL3_GOSBA	GOBAR_AA29056	Peptidase M16 N-terminal domain-containing protein	12610.5	11285.2	11934.1	30351	29444.6	26733.1
A0A2P5WKQ1	A0A2P5WKQ1_GOSBA	ES319_A09G164800v1	NAD(P)-binding domain-containing protein	23787.7	20880.2	30924.7	13582.2	14308.6	10131.9
A0A2P5WKX1	A0A2P5WKX1_GOSBA	GOBAR_AA28933	Serpin domain-containing protein	773.029		1565.29	4026.33	3147.16	4256.48
A0A2P5WL06	A0A2P5WL06_GOSBA	ES319_A11G148200v1	Uncharacterized protein	21886	19397.6	25173.5	16938.3	17466.9	14650.9
A0A2P5WL66	A0A2P5WL66_GOSBA	GOBAR_AA28843	L-ascorbate peroxidase (EC 1.11.1.11)	7717.68	3315.45	3202.8	1659.65
A0A2P5WL90	A0A2P5WL90_GOSBA	GOBAR_AA28855	40S ribosomal protein S6	361168	503709	512690	78855.4	88393.8	75647.1
A0A2P5WLA5	A0A2P5WLA5_GOSBA	GOBAR_AA28804	Clathrin heavy chain	9962	6011.21	7985.77	18944.1	18557.8	18595.5
A0A2P5WLF3	A0A2P5WLF3_GOSBA	GOBAR_AA28810	Metal-dependent protein hydrolase	3442.84	5571.79	3794.89	5175.03	6218.2	4942.01
A0A2P5WLG1	A0A2P5WLG1_GOSBA	ES319_A03G057600v1	Mitochondrial import inner membrane translocase subunit	1255.39	2089.16		6389.13	6417.94	7177.71
A0A2P5WLS6	A0A2P5WLS6_GOSBA	GOBAR_AA28661	26S proteasome non-ATPase regulatory subunit 2 homolog	8164	8188.61	11753.9	7769.12	13447.5	7139.42
A0A2P5WLV1	A0A2P5WLV1_GOSBA	GOBAR_AA28633	Calnexin homolog	16807.9	17014.6	13140.2	22115.3	29334.8	15137.4
A0A2P5WLV6	A0A2P5WLV6_GOSBA	GOBAR_AA28602	Succinate--CoA ligase [ADP-forming] subunit alpha, mitochondrial (EC 6.2.1.5) (Succinyl-CoA synthetase subunit alpha) (SCS-alpha)	8381.07	7740.8	9998.22	13778.7	13610.2	12752.1
A0A2P5WM16	A0A2P5WM16_GOSBA	ES319_A07G191100v1	AAA+ ATPase domain-containing protein			5773.59	9978.06	10601.8	10154.9
A0A2P5WM49	A0A2P5WM49_GOSBA	GOBAR_AA28498	Signal peptidase complex subunit 2	3680.99	2277.52	2240.16	2949.25	2768.64	2764.42
A0A2P5WM99	A0A2P5WM99_GOSBA	GOBAR_AA28463	D-3-phosphoglycerate dehydrogenase (EC 1.1.1.95)	7214.02	8186.79	10548.9	16862.9	16369.9	18390
A0A2P5WN25	A0A2P5WN25_GOSBA	PURA	Adenylosuccinate synthetase, chloroplastic (AMPSase) (AdSS) (EC 6.3.4.4) (IMP--aspartate ligase)	1450.11	1774.73		3862.24	5130.92	6163.68
A0A2P5WN26	A0A2P5WN26_GOSBA	GOBAR_AA28196	Aconitase/3-isopropylmalate dehydratase large subunit alpha/beta/alpha domain-containing protein	19250.7	22654.4	23515.1	26296.9	28459.2	26143.7
A0A2P5WN84	A0A2P5WN84_GOSBA	ES319_A08G245700v1	Nascent polypeptide-associated complex subunit beta	32187	32146.9	43938.3	21431	20408.9	20185.1
A0A2P5WNF7	A0A2P5WNF7_GOSBA	GOBAR_AA28033	MICOS complex subunit MIC60	1521.24	822.625			1687.98	1762.26
A0A2P5WNG9	A0A2P5WNG9_GOSBA	ES319_A01G057100v1	Malate dehydrogenase (EC 1.1.1.37)	76627.8	84146	80526.2	228806	249860	229525
A0A2P5WNI9	A0A2P5WNI9_GOSBA	GOBAR_AA28013	Transcription factor Pur-alpha 1	2473.98	2553.06	2980.83	4974.92	3997.33	3632.43
A0A2P5WNJ0	A0A2P5WNJ0_GOSBA	GOBAR_AA28023	DJ-1/PfpI domain-containing protein	36599.2	40927.2	36032.9	79253.6	68885.1	70474.5
A0A2P5WNP6	A0A2P5WNP6_GOSBA	ES319_A07G079200v1	14-3-3 domain-containing protein	46132.9	31409.1	50150.1	83032.9	72721.1	78873
A0A2P5WNR8	A0A2P5WNR8_GOSBA	GOBAR_AA27949	GTP-binding protein	851.507	1299.88		3637.91	2318.35	6725.31
A0A2P5WNS8	A0A2P5WNS8_GOSBA	ES319_A08G149400v1	Hyaluronan/mRNA-binding protein domain-containing protein	44761.3	40586	67966.2	5182.46	8472.49	4726.63
A0A2P5WNT9	A0A2P5WNT9_GOSBA	GOBAR_AA27914	Ubiquitin carboxyl-terminal hydrolase (EC 3.4.19.12)	4579.36	6587.36	5869.22	5636.41	5212.33	5115.91
A0A2P5WNZ2	A0A2P5WNZ2_GOSBA	GOBAR_AA27863	Peptidase M3A/M3B catalytic domain-containing protein	7770.13	6633.94	6256.09	10525.4	5717.58	9596
A0A2P5WP92	A0A2P5WP92_GOSBA	GOBAR_AA27816	AMMECR1 domain-containing protein	2296.72	2606.81	2933.04	6367.66	3556.36	3169.8
A0A2P5WPB3	A0A2P5WPB3_GOSBA	ES319_A09G224700v1	Cysteine synthase (EC 2.5.1.47)	9536.4	6618.93	4266.32	16973.7	13153	13005.1
A0A2P5WPV7	A0A2P5WPV7_GOSBA	ES319_A08G192800v1	Glutathione peroxidase	268452	235375	236386	132800	162747	115758
A0A2P5WPX6	A0A2P5WPX6_GOSBA	ES319_A02G084000v1	14-3-3 domain-containing protein	10872.2	10877.9	11699.2	12921.2	8614.63	11742.9
A0A2P5WPY1	A0A2P5WPY1_GOSBA	GOBAR_AA27520	ATP synthase subunit alpha, mitochondrial	106374	152424	155680	268762	297147	256050
A0A2P5WPZ4	A0A2P5WPZ4_GOSBA	GOBAR_AA27552	chorismate mutase (EC 5.4.99.5)	33409.7	32995.3	38670.7	45177.4	42409.9	44948.9
A0A2P5WQ26	A0A2P5WQ26_GOSBA	ES319_A01G111500v1	DNA/RNA-binding protein Alba-like domain-containing protein	4419.49	5491.83	11898.7	8419.88	6969.14	10189.8
A0A2P5WQ50	A0A2P5WQ50_GOSBA	GOBAR_AA27475	Low-temperature-induced 65 kDa protein-like	9112.45	7724.36	15426.8
A0A2P5WQG1	A0A2P5WQG1_GOSBA	ES319_A09G137200v1	60S ribosomal protein L21	28292	20967	33148.5	12932.9	8404.3	10225.9
A0A2P5WQK8	A0A2P5WQK8_GOSBA	GOBAR_AA27328	Glyceraldehyde-3-phosphate dehydrogenase (EC 1.2.1.-)	758816	971596	887586	916368	949469	913359
A0A2P5WQM4	A0A2P5WQM4_GOSBA	GOBAR_AA27338	Cytochrome b-c1 complex subunit Rieske, mitochondrial (EC 7.1.1.8)	6357.51	6340.1	6752.8	7924.67	10075.5	10896.6
A0A2P5WQN8	A0A2P5WQN8_GOSBA	GOBAR_AA27256	Pyruvate kinase (EC 2.7.1.40)	21540.2	32313.3	31236.6	37836.6	40175.1	36388.6
A0A2P5WQR6	A0A2P5WQR6_GOSBA	GOBAR_AA27285	Band 7 domain-containing protein	6276.95	10025.3	8069.47	13999	9495	13818.4
A0A2P5WQW6	A0A2P5WQW6_GOSBA	GOBAR_AA27176	Histone H2A/H2B/H3 domain-containing protein	56687.4	68305.4	81378.9	61679.9	68279.2	58446.1
A0A2P5WR18	A0A2P5WR18_GOSBA	GOBAR_AA27136	5-methyltetrahydropteroyltriglutamate--homocysteine S-methyltransferase (EC 2.1.1.14)	10563.9	17738.5	16785.3	24801.9	22138.6	23919.1
A0A2P5WR88	A0A2P5WR88_GOSBA	GOBAR_AA27075	NAD-dependent epimerase/dehydratase domain-containing protein	3765.9	5302.06	6242.69	5930.17	3868.64	5609.65
A0A2P5WRC2	A0A2P5WRC2_GOSBA	GOBAR_AA27023	Fibronectin type III-like domain-containing protein	632.816			2466.04	1653.39	2311.06
A0A2P5WRN2	A0A2P5WRN2_GOSBA	ES319_A09G101000v1	CN hydrolase domain-containing protein	1147.92	860.999	1380.23	2061.53	2529.65	2856.82
A0A2P5WRP6	A0A2P5WRP6_GOSBA	GOBAR_AA26900	40S ribosomal protein S14	137131	128977	142342	74492.6	81225.1	75411
A0A2P5WRU2	A0A2P5WRU2_GOSBA	GOBAR_AA26875	Glyceraldehyde-3-phosphate dehydrogenase (EC 1.2.1.-)	7973.9	9879.83	10206.9	7631.37	7395.68	7721.89
A0A2P5WRX4	A0A2P5WRX4_GOSBA	GOBAR_AA26823	ABC transporter domain-containing protein	8955.07	9472.06	9923.78	6189.85	6262.03	6540.5
A0A2P5WS12	A0A2P5WS12_GOSBA	GOBAR_AA26788	Glyceraldehyde-3-phosphate dehydrogenase (EC 1.2.1.-)	14557.8	12387.9	19433.6	39816.2	28782.7	44473.5
A0A2P5WS34	A0A2P5WS34_GOSBA	GOBAR_AA26816	Large ribosomal subunit protein uL15/eL18 domain-containing protein	2262.72	1074.17		8189.14	7650.9	9094.26
A0A2P5WS62	A0A2P5WS62_GOSBA	ES319_A05G095800v1	SHSP domain-containing protein	21193.6	15491.7	19916.1	2319.12	1229.76
A0A2P5WSB2	A0A2P5WSB2_GOSBA	GOBAR_AA26700	NADP-dependent oxidoreductase domain-containing protein	5493.03	3299.12	4009.73	4463.11	4508.54	5439.73
A0A2P5WSE0	A0A2P5WSE0_GOSBA	GOBAR_AA26710	AAA+ ATPase domain-containing protein	11885.8	11789.4	12459.5	33536.5	27290.3	28511.7
A0A2P5WT71	A0A2P5WT71_GOSBA	GOBAR_AA26386	acetyl-CoA C-acyltransferase (EC 2.3.1.16)	1718.07	1727.8	7790.45	5949.28	5253.38	8584.16
A0A2P5WT96	A0A2P5WT96_GOSBA	PFP-ALPHA	Pyrophosphate--fructose 6-phosphate 1-phosphotransferase subunit alpha (PFP) (6-phosphofructokinase, pyrophosphate dependent) (PPi-PFK) (Pyrophosphate-dependent 6-phosphofructose-1-kinase)	5044.12	6855.11	6888.89	13960.5	14646.1	15258.1
A0A2P5WTD7	A0A2P5WTD7_GOSBA	ES319_A05G028200v1	arginine--tRNA ligase (EC 6.1.1.19) (Arginyl-tRNA synthetase)	5536.2	5985.82	6863.53	11808.6	11343.7	12419.5
A0A2P5WTJ0	A0A2P5WTJ0_GOSBA	GOBAR_AA26256	Fibronectin type III-like domain-containing protein			736.794	3779.64	3199.85	4156.7
A0A2P5WTK0	A0A2P5WTK0_GOSBA	ES319_A02G054400v1	Acyl-CoA dehydrogenase IBR3	2016.03	4190.43	4019.9	3657.54	2847.34	4186.55
A0A2P5WTK1	A0A2P5WTK1_GOSBA	GOBAR_AA26248	beta-glucosidase (EC 3.2.1.21)	33301.9	28312.5	34653.9	61393.5	65654.8	64421.4
A0A2P5WTL9	A0A2P5WTL9_GOSBA	GOBAR_AA26243	3-oxoacyl-[acyl-carrier-protein] reductase (EC 1.1.1.100)	15046	20782.5	19205.4	27554	24949.6	26345.5
A0A2P5WTV5	A0A2P5WTV5_GOSBA	ES319_A13G089600v1	UDP-glucose 6-dehydrogenase (EC 1.1.1.22)	3693.03	6349.6	3987.97	9120	7263.29	7942.06
A0A2P5WTX4	A0A2P5WTX4_GOSBA	GOBAR_AA26144	T-complex protein 1 subunit eta (TCP-1-eta) (CCT-eta)	10592.4	12134.6	10875.4	14364.2	13407.6	14434.1
A0A2P5WTX7	A0A2P5WTX7_GOSBA	GOBAR_AA26146	PLAT domain-containing protein	11672.4	11333.8	11597.1	22879.7	18787.3	16881.4
A0A2P5WU71	A0A2P5WU71_GOSBA	GOBAR_AA26028	DNA damage-binding protein 1	1462.27	3184.64	2293.64	3496.53	3680.93	4897.53
A0A2P5WU98	A0A2P5WU98_GOSBA	ES319_A10G228700v1	Uncharacterized protein	80122.9	82615.8	107970	69528.2	57125	53883.5
A0A2P5WUJ9	A0A2P5WUJ9_GOSBA	GOBAR_AA25930	Elongation factor 1-alpha	919203	950222	1027630	1071380	1079670	1062650
A0A2P5WUP2	A0A2P5WUP2_GOSBA	ES319_A07G155100v1	60S ribosomal protein L36	49825.6	32723.2	60237.7	9174.79	9991.09	10664.1
A0A2P5WUR8	A0A2P5WUR8_GOSBA	GOBAR_AA25838	Calcineurin-like phosphoesterase domain-containing protein	1265530	660734		1717.21	5162.7	712.158
A0A2P5WV72	A0A2P5WV72_GOSBA	GOBAR_AA25703	Coatomer subunit gamma	4418.7	4599.25	7701.88	5430.68	7112.45	5242.71
A0A2P5WV83	A0A2P5WV83_GOSBA	ES319_A10G053100v1	AAA+ ATPase domain-containing protein	6136.35	9107.13	9775.48	27935.4	18856.2	25783.7
A0A2P5WV86	A0A2P5WV86_GOSBA	GOBAR_AA25644	40S ribosomal protein S4	113241	122642	100035	105611	101585	99879.2
A0A2P5WVE3	A0A2P5WVE3_GOSBA	GOBAR_AA25598	NAC domain-containing protein			1818.81	5494.57	5780.46	7269.12
A0A2P5WVQ7	A0A2P5WVQ7_GOSBA	GOBAR_AA25503	Importin subunit alpha	2276.18	4544.96	3657.08	4226.07	5384.46	4431.28
A0A2P5WVW9	A0A2P5WVW9_GOSBA	ES319_A04G022200v1	Sugar phosphate transporter domain-containing protein	4104.95	8043.33	8281.98	4618.67	7094.23	4930.21
A0A2P5WW15	A0A2P5WW15_GOSBA	GOBAR_AA25390	Large ribosomal subunit protein eL14 domain-containing protein	15118.5	19576.8	19952.5	39036.6	38585.2	41405.3
A0A2P5WW21	A0A2P5WW21_GOSBA	GOBAR_AA25397	Translation elongation factor IF5A C-terminal domain-containing protein	62574.3	58553.8	69181.7	17273.9	25764.7	19987.8
A0A2P5WW39	A0A2P5WW39_GOSBA	PFK	ATP-dependent 6-phosphofructokinase (ATP-PFK) (Phosphofructokinase) (EC 2.7.1.11) (Phosphohexokinase)	7032.43	4281.88	5958.21	12876.3	12489.2	14128.1
A0A2P5WWG4	A0A2P5WWG4_GOSBA	GOBAR_AA25244	Thioredoxin domain-containing protein	3307.07	3249.15		4001.72	1998.13	3268.15
A0A2P5WWK6	A0A2P5WWK6_GOSBA	ES319_A11G018600v1	Large ribosomal subunit protein uL6 alpha-beta domain-containing protein	21283.2	21834.5	16352	19692.9	16194.3	19773.5
A0A2P5WWL2	A0A2P5WWL2_GOSBA	GOBAR_AA25185	Histone deacetylase complex subunit SAP18		3325.43		7040.35	6738.67	5518.81
A0A2P5WX87	A0A2P5WX87_GOSBA	GOBAR_AA24970	Clp R domain-containing protein	74843.1	73322	79196.6	117804	124615	113599
A0A2P5WXD6	A0A2P5WXD6_GOSBA	GOBAR_AA24930	PCI domain-containing protein	19759.7	11388.3	6935.44	19880.5	17678.1	16835.7
A0A2P5WXG3	A0A2P5WXG3_GOSBA	GOBAR_AA24884	T-complex protein 1 subunit alpha (CCT-alpha)	13388.2	16867.6	14567.7	27902.6	26405.6	26824.4
A0A2P5WXL9	A0A2P5WXL9_GOSBA	GOBAR_AA24838	Fumarylacetoacetase (EC 3.7.1.2) (Fumarylacetoacetate hydrolase)	2368.86	2229.7	3618.34	628.089	1630.5	1042.75
A0A2P5WXR4	A0A2P5WXR4_GOSBA	ES319_A13G145200v1	Uridine kinase (EC 2.7.1.48)	2492.8	1066.98		4373.08	2077.34	4390.02
A0A2P5WXW6	A0A2P5WXW6_GOSBA	GOBAR_AA24745	CS domain-containing protein	20610.6	13924.7	23153.7	11010.9	14200.8	13588.5
A0A2P5WY46	A0A2P5WY46_GOSBA	GOBAR_AA24653	Cytochrome b5 heme-binding domain-containing protein	15276.8	11007.2	14473.5	39293	48883.3	45838.7
A0A2P5WY70	A0A2P5WY70_GOSBA	ES319_A01G112900v1	Histidine kinase/HSP90-like ATPase domain-containing protein	2348	2342.13	2660.48	2740.78	4694.7	3671.81
A0A2P5WYA0	A0A2P5WYA0_GOSBA	ES319_A01G165400v1	adenylate kinase (EC 2.7.4.3) (ATP:AMP phosphotransferase)	16426.4	20266.5	22601.9	15956.5	16619.9	13412.2
A0A2P5WYI2	A0A2P5WYI2_GOSBA	GOBAR_AA24509	Uncharacterized protein	23443.7	25048	26305.6	31913.1	34202.2	27933.2
A0A2P5WYJ2	A0A2P5WYJ2_GOSBA	GOBAR_AA24527	Phospholipase D (EC 3.1.4.4)	24397.3	27025.2	23034.9	33746.7	37048.1	30596.3
A0A2P5WYL6	A0A2P5WYL6_GOSBA	ES319_A11G038200v1	S5 DRBM domain-containing protein	26040.7	27037.5	27895.2	22187	15643	16037.7
A0A2P5WYV6	A0A2P5WYV6_GOSBA	GOBAR_AA24404	K Homology domain-containing protein	5223.13	6431.9	4450.34	4748.34	4815.1	5308.12
A0A2P5WYY4	A0A2P5WYY4_GOSBA	GOBAR_AA24377	dihydroxy-acid dehydratase (EC 4.2.1.9)	16112.4	10846.1	12700.3	17918.8	18928.3	16929.7
A0A2P5WZT4	A0A2P5WZT4_GOSBA	ES319_A01G242900v1	Phosphatidylethanolamine-binding protein	124320	108101	115143	54927.3	71920.1	53305.1
A0A2P5WZW9	A0A2P5WZW9_GOSBA	ES319_A08G028700v1	dihydrolipoyllysine-residue succinyltransferase (EC 2.3.1.61)	10920.7	18390.5	15145.4	26676.5	23204	24190.9
A0A2P5WZZ4	A0A2P5WZZ4_GOSBA	GOBAR_AA23998	Ancestral coatomer element 1 Sec16/Sec31 domain-containing protein	2594.66	3332.66	2336.7	5708.07	5448.8	7112.51
A0A2P5X0B9	A0A2P5X0B9_GOSBA	ES319_A01G059000v1	Uncharacterized protein	17303.3	22579.3
A0A2P5X0C3	A0A2P5X0C3_GOSBA	ES319_A12G280900v1	T-complex protein 1 subunit zeta	14592.6	16430.1	19945.9	31362	36706.8	31563.2
A0A2P5X0C9	A0A2P5X0C9_GOSBA	GOBAR_AA23872	Ras-related protein Rab7	21060	23491.1	17316.9	39007.6	36226.5	36765.2
A0A2P5X0G7	A0A2P5X0G7_GOSBA	ES319_A07G198300v1	60S ribosomal protein L27	49835.1	51208.5	38150.9	40338	40118.2	38126.7
A0A2P5X0H5	A0A2P5X0H5_GOSBA	GOBAR_AA23856	Eukaryotic translation initiation factor 3 subunit G (eIF3g) (Eukaryotic translation initiation factor 3 RNA-binding subunit) (eIF-3 RNA-binding subunit) (Eukaryotic translation initiation factor 3 subunit 4)	11456.1	9448.65	14339.5	5779.98	7800.94	5369.41
A0A2P5X0N2	A0A2P5X0N2_GOSBA	GOBAR_AA23811	rRNA 2'-O-methyltransferase fibrillarin (Histone-glutamine methyltransferase)	12231.2	10676.1	16966.8	13496.3	7032.95	12807
A0A2P5X0Q8	A0A2P5X0Q8_GOSBA	ES319_A08G051700v1	NADH dehydrogenase [ubiquinone] flavoprotein 2, mitochondrial	2064.89	1460.93	1304.22	4124.43		4766.93
A0A2P5X0W6	A0A2P5X0W6_GOSBA	ES319_A12G243700v1	Reticulon-like protein	36464.4	35174.1	40315	33137.3	32471.5	28173
A0A2P5X0Z4	A0A2P5X0Z4_GOSBA	GOBAR_AA23650	Xyloglucan endotransglucosylase/hydrolase (EC 2.4.1.207)					1118.93
A0A2P5X104	A0A2P5X104_GOSBA	GOBAR_AA23628	RRM domain-containing protein	14607.3	12416.9	16231	22189.9	28911.1	24679.4
A0A2P5X137	A0A2P5X137_GOSBA	GOBAR_AA23621	Aminopeptidase (EC 3.4.11.-)	10312.9	11791.7	10517.7	17642.6	15250.4	15797.4
A0A2P5X143	A0A2P5X143_GOSBA	GOBAR_AA23630	spermidine synthase (EC 2.5.1.16)	22462.5	26824.8	25327.1	26994.9	26980.8	27153
A0A2P5X174	A0A2P5X174_GOSBA	GOBAR_AA23560	AP-3 complex subunit beta C-terminal domain-containing protein	906710	998180	1013430	1448160	1456330	1413420
A0A2P5X1I4	A0A2P5X1I4_GOSBA	GOBAR_AA23468	Eukaryotic translation initiation factor 3 subunit D (eIF3d) (Eukaryotic translation initiation factor 3 subunit 7) (eIF-3-zeta)	4915.25	1215.27	2794.85	3460.92	4071.3	4734.07
A0A2P5X1J9	A0A2P5X1J9_GOSBA	GOBAR_AA23463	Beta-glucosidase 44-like	2124.77			3395.7	4756.32
A0A2P5X1Z0	A0A2P5X1Z0_GOSBA	ES319_A10G083900v1	Ig-like domain-containing protein	9420.95	9835.63	10053.8	15944.2	14835.2	14645
A0A2P5X251	A0A2P5X251_GOSBA	ES319_A11G208000v1	ATP synthase 24 kDa subunit, mitochondrial	132320	91411.6	167931	20545.7	38635.8	12469
A0A2P5X288	A0A2P5X288_GOSBA	GOBAR_AA23197	Ribosomal protein	120049	115451	105201	73197.7	73614	71577.6
A0A2P5X2A2	A0A2P5X2A2_GOSBA	GOBAR_AA23213	RuvB-like helicase (EC 3.6.4.12)	7239.93	8168.14	7400.36	9400.99	8321.08	8208.39
A0A2P5X2B9	A0A2P5X2B9_GOSBA	GOBAR_AA23195	Starch synthase, chloroplastic/amyloplastic (EC 2.4.1.-)	4462.95	4798.23	4655.36	67683.6	65784.2	58965.8
A0A2P5X2C1	A0A2P5X2C1_GOSBA	GOBAR_AA23173	NADP-dependent glyceraldehyde-3-phosphate dehydrogenase (EC 1.2.1.9) (Glyceraldehyde-3-phosphate dehydrogenase [NADP(+)]) (Non-phosphorylating glyceraldehyde 3-phosphate dehydrogenase) (Triosephosphate dehydrogenase)	3267.51	2040.59	2625.4	4875.5	4093.91	5368.77
A0A2P5X2J1	A0A2P5X2J1_GOSBA	ES319_A01G001900v1	Uncharacterized protein	21615.6	21125.8	31830	37611	35741.7	44417.8
A0A2P5X2M5	A0A2P5X2M5_GOSBA	ES319_A08G004200v1	Actin	27778.8	23783.7	20583.3	23737.8	22084.4	22067.5
A0A2P5X2T5	A0A2P5X2T5_GOSBA	GOBAR_AA23001	Nop domain-containing protein	12202.6	10639.6	10466.2	7961.24	8774.02	8164.51
A0A2P5X2X2	A0A2P5X2X2_GOSBA	GOBAR_AA22981	Signal peptidase complex catalytic subunit SEC11 (EC 3.4.21.89) (Signal peptidase complex catalytic subunit sec11)	4922.65	4586.61	4835.78	9821.9	8622.48	9149.65
A0A2P5X3C4	A0A2P5X3C4_GOSBA	GOBAR_AA22833	4-alpha-glucanotransferase (EC 2.4.1.25) (Amylomaltase) (Disproportionating enzyme)	1183.39		3264.9	4650.43	3328.12	4845.7
A0A2P5X3L5	A0A2P5X3L5_GOSBA	GOBAR_AA22775	Acireductone dioxygenase (Acireductone dioxygenase (Fe(2+)-requiring)) (ARD') (Fe-ARD) (EC 1.13.11.54) (Acireductone dioxygenase (Ni(2+)-requiring)) (ARD) (Ni-ARD) (EC 1.13.11.53)	18638	14141.8	16671.1	10198.6	10005.7	9977.28
A0A2P5X3N7	A0A2P5X3N7_GOSBA	GOBAR_AA22711	Catalase (EC 1.11.1.6)	20662.9	21422.2	21029	28490.2	24675.3	29412.7
A0A2P5X3P0	A0A2P5X3P0_GOSBA	GOBAR_AA22729	Mitochondrial fission 1 protein	5929.83	4623.28	5803.2	4642.16	2346.02	2399.27
A0A2P5X3W9	A0A2P5X3W9_GOSBA	GOBAR_AA22651	NADH dehydrogenase [ubiquinone] iron-sulfur protein 1, mitochondrial	7842.9	6267.95	6199.46	8039.82	7641.33	8858.24
A0A2P5X3Y8	A0A2P5X3Y8_GOSBA	GOBAR_AA22605	Clathrin heavy chain	4045.18	5251.92	6469.32	10570.3	9192.71	11409
A0A2P5X4G9	A0A2P5X4G9_GOSBA	GOBAR_AA22442	Gamma carbonic anhydrase 1, mitochondrial	4477.68	5187.27	2903.15	6674.48	7402.65	6502.51
A0A2P5X4L2	A0A2P5X4L2_GOSBA	GOBAR_AA22409	ADP/ATP translocase (ADP,ATP carrier protein)	38875.6	37364.6	40652.4	31558.6	32354.7	30070.2
A0A2P5X4P0	A0A2P5X4P0_GOSBA	GOBAR_AA22345	Anion-transporting ATPase-like domain-containing protein	7690.13	4516.85	6976.6	4913.15	5290.15	8533.88
A0A2P5X4T1	A0A2P5X4T1_GOSBA	ES319_A07G001500v1	aspartate--tRNA ligase (EC 6.1.1.12)	8965.03	7979.36	9466.58	13774.9	13509.2	13138.9
A0A2P5X4W0	A0A2P5X4W0_GOSBA	GOBAR_AA22268	4-hydroxy-4-methyl-2-oxoglutarate aldolase (HMG aldolase) (EC 4.1.1.112) (EC 4.1.3.17) (Oxaloacetate decarboxylase)	3500.78	5252.11	5194.01	19486.8	13556.3	15122.8
A0A2P5X509	A0A2P5X509_GOSBA	GOBAR_AA22234	Triosephosphate isomerase, cytosolic (EC 5.3.1.1)	10959.2	7828.22	15514.8
A0A2P5X526	A0A2P5X526_GOSBA	GOBAR_AA22217	40S ribosomal protein S25	34093	40519.6	50454.1	30023	29957.7	32481.9
A0A2P5X598	A0A2P5X598_GOSBA	GOBAR_AA22160	Cupin type-1 domain-containing protein	171688	271653	226582	182568	190703	157221
A0A2P5X5F7	A0A2P5X5F7_GOSBA	GOBAR_AA22087	NAC-A/B domain-containing protein	11127.7	10747.7	17684.9	8549.63	10169.2	7676.17
A0A2P5X5L2	A0A2P5X5L2_GOSBA	GOBAR_AA22040	Carbonic anhydrase (EC 4.2.1.1) (Carbonate dehydratase)	24010.4	25122.2	23581.5	11505	10663.5	10914.1
A0A2P5X5U9	A0A2P5X5U9_GOSBA	GOBAR_AA21969	Aldose 1-epimerase (EC 5.1.3.3)		2779.73			1697.58
A0A2P5X5V3	A0A2P5X5V3_GOSBA	GOBAR_AA21945	valine--tRNA ligase (EC 6.1.1.9) (Valyl-tRNA synthetase)	1648.61	3029.88	1832.97	1401.82	2379.57
A0A2P5X648	A0A2P5X648_GOSBA	GOBAR_AA21826	eRF1 domain-containing protein	14039.2	15463.3	20421.6	14559.9	15820.3	16342.6
A0A2P5X665	A0A2P5X665_GOSBA	ES319_A11G036900v1	malate dehydrogenase (EC 1.1.1.37)	4139.77			4333.85	4531.6	4128.4
A0A2P5X6F9	A0A2P5X6F9_GOSBA	GOBAR_AA21732	Coatomer subunit beta (Beta-coat protein)	3362.14	3805.01	2307.74	6882.66	5275.65	8410.36
A0A2P5X6G0	A0A2P5X6G0_GOSBA	GOBAR_AA21744	C2H2-type domain-containing protein	14463.3	5885.26	11682.8	2659.07	2235.79	1677.99
A0A2P5X6P0	A0A2P5X6P0_GOSBA	GOBAR_AA21644	AAA+ ATPase domain-containing protein	7902.3	9516.19	10838.6	8681.03	10086.2	9028.21
A0A2P5X6P9	A0A2P5X6P9_GOSBA	GOBAR_AA21657	V-type proton ATPase subunit H	8125.86	8145.69	8291.08	17117.8	16216.5	15190.7
A0A2P5X6V7	A0A2P5X6V7_GOSBA	GOBAR_AA21601	Uncharacterized protein	154516	231130	231621	97329.7	84297.5	79091.2
A0A2P5X727	A0A2P5X727_GOSBA	GOBAR_AA21537	Peptidase A1 domain-containing protein	15909.6	13311.1	16416.2	23459.7	21429.2	21187.8
A0A2P5X7E9	A0A2P5X7E9_GOSBA	GOBAR_AA21403	coproporphyrinogen oxidase (EC 1.3.3.3)	4086.58	4393.39	2970.11	5759.57	4128.12	5610.86
A0A2P5X7G0	A0A2P5X7G0_GOSBA	ES319_A10G172800v1	Prohibitin	22453.4	33619.9	24706.8	66520.5	57746.7	60993.5
A0A2P5X7J1	A0A2P5X7J1_GOSBA	ES319_A12G229600v1	NADH dehydrogenase [ubiquinone] 1 beta subcomplex subunit 8, mitochondrial	8538.64	5317.89	7255.07	4524.14	6717.15	5851.44
A0A2P5X7M4	A0A2P5X7M4_GOSBA	ES319_A11G188000v1	Large ribosomal subunit protein uL2 C-terminal domain-containing protein	66278.3	58162.5	72159.7	52698.8	62591.4	56466.3
A0A2P5X849	A0A2P5X849_GOSBA	ES319_A11G167100v1	BZIP domain-containing protein				1912.11	1743.99	3955.72
A0A2P5X855	A0A2P5X855_GOSBA	GOBAR_AA21165	Uncharacterized protein	1099.02	817.01	645.28	1284.43	1076.71	942.565
A0A2P5X8Y0	A0A2P5X8Y0_GOSBA	ES319_A02G185600v1	Proteasome subunit alpha type	17414	17433.8	14777	28639.8	28865.9	26579.9
A0A2P5X8Z7	A0A2P5X8Z7_GOSBA	GOBAR_AA20851	L-ascorbate peroxidase (EC 1.11.1.11)	4542.38	5968.11	3256.3
A0A2P5X9F8	A0A2P5X9F8_GOSBA	GOBAR_AA20707	Neutral ceramidase (EC 3.5.1.23)	5091.71	4257.15	6090.18	8714.79	10850.6	10236.4
A0A2P5X9G3	A0A2P5X9G3_GOSBA	GOBAR_AA20682	Eukaryotic translation initiation factor 3 subunit I (eIF3i)	7149.48	8595.36	7622.24	6692	8769.69	8132.04
A0A2P5X9I1	A0A2P5X9I1_GOSBA	GOBAR_AA20666	UTP--glucose-1-phosphate uridylyltransferase (EC 2.7.7.9)	29888.3	35083.6	35079.7	62110.3	50996.1	56160.7
A0A2P5X9K6	A0A2P5X9K6_GOSBA	ES319_A06G186600v1	Uncharacterized protein	9162.33	8323.84	9910.57	10725.6	10916.7	11295.3
A0A2P5X9T6	A0A2P5X9T6_GOSBA	GOBAR_AA20574	Endoglucanase (EC 3.2.1.4)	1931.73		3187.63	5722.83	7586	5218.7
A0A2P5X9V8	A0A2P5X9V8_GOSBA	GOBAR_AA20540	Succinate dehydrogenase [ubiquinone] flavoprotein subunit, mitochondrial (EC 1.3.5.1)	18279.5	15609.6	18179.6	26741.2	28847.7	27868.1
A0A2P5XA17	A0A2P5XA17_GOSBA	GOBAR_AA20475	30S ribosomal protein S20, chloroplastic	4990.93	1517.08	3328.01	607.636
A0A2P5XAC4	A0A2P5XAC4_GOSBA	GOBAR_AA20403	Glucose-6-phosphate isomerase (EC 5.3.1.9)	1458.55	2101.84	1848.23	2101.56	5417.86	3558.36
A0A2P5XAG9	A0A2P5XAG9_GOSBA	GOBAR_AA20330	Aldehyde dehydrogenase domain-containing protein	3320.92	3419.93	2622.15	5753.81	6598.1	5392.93
A0A2P5XAP5	A0A2P5XAP5_GOSBA	ES319_A03G203000v1	40S ribosomal protein S16	8873.45	9686.71	5344.74	445.905	512.631	343.886
A0A2P5XAR9	A0A2P5XAR9_GOSBA	ES319_A01G136600v1	ATP synthase subunit d, mitochondrial	19390	15814.2	13528.8	20508	24858.4	20281.3
A0A2P5XAW0	A0A2P5XAW0_GOSBA	ES319_A13G151000v1	40S ribosomal protein S8	83429	66202.3	59045.6	81646.7	82896.4	80665
A0A2P5XAZ4	A0A2P5XAZ4_GOSBA	ES319_A02G014700v1	YIF1b	2294.97	2212.03		4018.47	3481.82	4891.85
A0A2P5XBA9	A0A2P5XBA9_GOSBA	GOBAR_AA20050	5-methyltetrahydropteroyltriglutamate--homocysteine S-methyltransferase (EC 2.1.1.14)	33589.6	33493.1	36136.2	54151	52860.5	53023.6
A0A2P5XBD3	A0A2P5XBD3_GOSBA	GOBAR_AA20046	Sm domain-containing protein	7006.47	3534.23	5168.45	8551.04	6631.92	7851.26
A0A2P5XBN3	A0A2P5XBN3_GOSBA	ES319_A01G107200v1	Small nuclear ribonucleoprotein Sm D3 (Sm-D3) (snRNP core protein D3)	1857.12	1292.86		3519.3	2213.14	3001.66
A0A2P5XBR3	A0A2P5XBR3_GOSBA	GOBAR_AA19885	phosphoglucomutase (alpha-D-glucose-1,6-bisphosphate-dependent) (EC 5.4.2.2)	20045.8	19974.2	22750	41859.6	40136.3	43433.1
A0A2P5XBV3	A0A2P5XBV3_GOSBA	GOBAR_AA19866	Peptidyl-prolyl cis-trans isomerase (PPIase) (EC 5.2.1.8)	107945	92007.5	127201	44937.3	49259.6	47971.3
A0A2P5XC18	A0A2P5XC18_GOSBA	GOBAR_AA19779	DEAD-box ATP-dependent RNA helicase 8	4484.02	4017.97	3808.2	4105.21	2553.79	4900.33
A0A2P5XC64	A0A2P5XC64_GOSBA	GOBAR_AA19715	60S ribosomal protein L37a	130511	97035.7	123069	33168.1	34838.6	32225.1
A0A2P5XC95	A0A2P5XC95_GOSBA	GOBAR_AA19695	Alcohol dehydrogenase class-3 (EC 1.1.1.1) (EC 1.1.1.284) (Alcohol dehydrogenase class-III) (Glutathione-dependent formaldehyde dehydrogenase) (S-(hydroxymethyl)glutathione dehydrogenase)	9138.58	14112.1	12617.2	13993.1	15930.9	13257.2
A0A2P5XCF3	A0A2P5XCF3_GOSBA	GOBAR_AA19660	D-3-phosphoglycerate dehydrogenase (EC 1.1.1.95)	4606.19	4384.1	5214.01	11261.1	11115.3	11472.2
A0A2P5XCM0	A0A2P5XCM0_GOSBA	GOBAR_AA19574	Reverse transcriptase domain-containing protein	32970.2	10058.3	22222.8	26958.5	24218.3	16243.7
A0A2P5XCT9	A0A2P5XCT9_GOSBA	GOBAR_AA19522	26S proteasome regulatory subunit RPN10	10655.5	13443.9	15378.4	10305.9	7754.17	10220.4
A0A2P5XD61	A0A2P5XD61_GOSBA	GOBAR_AA19388	Mitochondrial outer membrane protein porin of 36 kDa	99102.2	59734.1	84700.7	151724	178393	156896
A0A2P5XDJ1	A0A2P5XDJ1_GOSBA	GOBAR_AA19245	TCTP domain-containing protein	83269.8	105265	125828	150246	154666	132222
A0A2P5XDP4	A0A2P5XDP4_GOSBA	GOBAR_AA19240	phosphogluconate dehydrogenase (NADP(+)-dependent, decarboxylating) (EC 1.1.1.44)	1831.31	984.027	1924.84	3406.03	3420.62	2090.83
A0A2P5XDS5	A0A2P5XDS5_GOSBA	GOBAR_AA19155	AAA+ ATPase domain-containing protein	47239.4	43377.4	45108	57926.9	49867.7	53347.3
A0A2P5XDU2	A0A2P5XDU2_GOSBA	GOBAR_AA19168	Histidine kinase/HSP90-like ATPase domain-containing protein	28171.5	17825.7	30899.5	18060	12303.9	14459.6
A0A2P5XDW1	A0A2P5XDW1_GOSBA	ES319_A05G410800v1	4-hydroxy-4-methyl-2-oxoglutarate aldolase (HMG aldolase) (EC 4.1.1.112) (EC 4.1.3.17) (Oxaloacetate decarboxylase)	8496.48	11385.6	9682.46	16452.7	15824.2	16690.5
A0A2P5XE16	A0A2P5XE16_GOSBA	ES319_A10G061400v1	RNA helicase (EC 3.6.4.13)	142305	156506	162193	189051	168497	188721
A0A2P5XE73	A0A2P5XE73_GOSBA	ES319_A08G244000v1	KOW domain-containing protein	28450.9	24895.1	32226.9	19336.3	20500.1	19029.9
A0A2P5XE80	A0A2P5XE80_GOSBA	GOBAR_AA19030	isopentenyl-diphosphate Delta-isomerase (EC 5.3.3.2)	1442.87	937.147	2663.14	1981.24	1244.92
A0A2P5XE81	A0A2P5XE81_GOSBA	ES319_A08G243700v1	W2 domain-containing protein	1686.39	2944.46	1161.18	2643.28	2397.73	3166.72
A0A2P5XE86	A0A2P5XE86_GOSBA	GOBAR_AA19031	histidine--tRNA ligase (EC 6.1.1.21)	1293.6	2053.3	2152.62	3698.26	2918.17	3446.87
A0A2P5XED9	A0A2P5XED9_GOSBA	GOBAR_AA18940	Wound-induced basic protein	44742.5	49938	77180.9	11360.6	22744	13312.8
A0A2P5XEK6	A0A2P5XEK6_GOSBA	GOBAR_AA18880	Transposase MuDR plant domain-containing protein	2322.71	2948.74		5095.62	3439.22	5409.06
A0A2P5XEL5	A0A2P5XEL5_GOSBA	GOBAR_AA18879	Annexin	3967.71	4451.31	5489.4	8202.1	6657.18	10645.2
A0A2P5XEM3	A0A2P5XEM3_GOSBA	ES319_A10G197000v1	Annexin	1128.52			4046.22	1717.14	2481.09
A0A2P5XEQ8	A0A2P5XEQ8_GOSBA	GOBAR_AA18846	Acyl-coenzyme A oxidase	8723.32	11018.8	13575.9	14844.7	14898.1	10995.9
A0A2P5XEW8	A0A2P5XEW8_GOSBA	GOBAR_AA18773	Peptidase M16 N-terminal domain-containing protein	20457.5	14895	26516.2	21990.8	22320	16908.2
A0A2P5XEY2	A0A2P5XEY2_GOSBA	ES319_A11G356600v1	Large ribosomal subunit protein uL4 C-terminal domain-containing protein	86871.7	73080.9	78903.3	55994.7	55136.8	58373.8
A0A2P5XFG3	A0A2P5XFG3_GOSBA	GOBAR_AA18581	ADP/ATP translocase (ADP,ATP carrier protein)	9017.9	11602.8	9129.8	4054.61	3096.6	2797.35
A0A2P5XFI9	A0A2P5XFI9_GOSBA	ES319_A05G376700v1	40S ribosomal protein S17	33231.6	35488.3	35792.5	14860.6	14104.6	13161.7
A0A2P5XFP3	A0A2P5XFP3_GOSBA	GOBAR_AA18500	Heat shock protein 70	165356	164902	198718	295395	301516	282810
A0A2P5XFQ4	A0A2P5XFQ4_GOSBA	GOBAR_AA18513	3-hydroxybutyryl-CoA dehydrogenase	9300.26	6516.75	6013.02	13620.2	14322.2	14574.3
A0A2P5XG96	A0A2P5XG96_GOSBA	ES319_A04G138200v1	Nitronate monooxygenase domain-containing protein	3440.73	6246.77	5384.98	4759.61	3791.89	4816.34
A0A2P5XGA2	A0A2P5XGA2_GOSBA	ES319_A04G138400v1	40S ribosomal protein S6	18930.1	16854.7	21459.3	6954.22	9230.03	7883.75
A0A2P5XGA7	A0A2P5XGA7_GOSBA	GOBAR_AA18310	14-3-3 domain-containing protein	5635.99	4348.7	5033.49	6090.46	6233.26	5948.41
A0A2P5XGE9	A0A2P5XGE9_GOSBA	GOBAR_AA18227	FAS1 domain-containing protein	921.161
A0A2P5XGL2	A0A2P5XGL2_GOSBA	GOBAR_AA18178	4-hydroxy-tetrahydrodipicolinate synthase (EC 4.3.3.7)		967.05		5446.61	5572.54	7454.89
A0A2P5XGL8	A0A2P5XGL8_GOSBA	ES319_A13G003900v1	NAC-A/B domain-containing protein	14699.7	26775.6	11829.2	14958.7	16538.3	17704.9
A0A2P5XGW9	A0A2P5XGW9_GOSBA	ES319_A01G053100v1	HTH cro/C1-type domain-containing protein	15137.3	17821.7	14068.9	3980.59	4990.76	3579.15
A0A2P5XH35	A0A2P5XH35_GOSBA	ES319_A02G161300v1	Malate dehydrogenase (EC 1.1.1.37)	5900.8	6328.49	5911.35	15415.8	13182.7	14148.1
A0A2P5XH57	A0A2P5XH57_GOSBA	ES319_A07G107000v1	SHSP domain-containing protein	766621	701200	820021	566255	692790	583336
A0A2P5XH77	A0A2P5XH77_GOSBA	GOBAR_AA17962	NADH dehydrogenase [ubiquinone] flavoprotein 1, mitochondrial (EC 7.1.1.2)	5146.02	6349.7	5012.12	11978	11378.3	8665.94
A0A2P5XHE4	A0A2P5XHE4_GOSBA	ES319_A06G073700v1	Phosphotransferase (EC 2.7.1.-)	4314.86	5419.97	7781.48	6418.34	6265.5	6491.43
A0A2P5XHG3	A0A2P5XHG3_GOSBA	GOBAR_AA17899	CRAL-TRIO domain-containing protein	9848.41	9853.35	9267.1	10459.1	12421.5	11750.2
A0A2P5XHM9	A0A2P5XHM9_GOSBA	GOBAR_AA17816	Uncharacterized protein	222574	255108	351246	90528.7	104175	77480.8
A0A2P5XI53	A0A2P5XI53_GOSBA	ES319_A11G075700v1	Uncharacterized protein	8576.51	8422.31	10992.6	2785.49	3200.98	2642.34
A0A2P5XIE1	A0A2P5XIE1_GOSBA	GOBAR_AA17541	U2A'/phosphoprotein 32 family A C-terminal domain-containing protein	4224.19	2598.82	4944.52	3098.89	3681.21	4155.81
A0A2P5XIL3	A0A2P5XIL3_GOSBA	GOBAR_AA17472	Peptidase M1 membrane alanine aminopeptidase domain-containing protein				2628.57	2620.42	2280.86
A0A2P5XJ60	A0A2P5XJ60_GOSBA	ES319_A09G090100v1	H(+)-exporting diphosphatase (EC 7.1.3.1)	864.27	2994.3	1948.36	2629.45	4172.93	3043.81
A0A2P5XJC5	A0A2P5XJC5_GOSBA	GOBAR_AA17197	fructokinase (EC 2.7.1.4)	5507.05	7349.23	7896.07	12696.4	8118.91	12922.9
A0A2P5XJE3	A0A2P5XJE3_GOSBA	GOBAR_AA17206	TRASH domain-containing protein	41825.1	44658.6	58353.4	2748.93	4610.22	5160.65
A0A2P5XJG5	A0A2P5XJG5_GOSBA	GOBAR_AA17175	Large ribosomal subunit protein uL18 C-terminal eukaryotes domain-containing protein	14844.4	20518.5	19695.4	17207.3	18250	15621.9
A0A2P5XJN8	A0A2P5XJN8_GOSBA	ES319_A01G232600v1	Histone H2A		1516.97	992.512	860.168
A0A2P5XJU4	A0A2P5XJU4_GOSBA	GOBAR_AA17022	Enoyl reductase (ER) domain-containing protein	12748.8	12506.7	9642.24	7859.72	5826.94	7303.97
A0A2P5XJW7	A0A2P5XJW7_GOSBA	GOBAR_AA17021	Alcohol dehydrogenase	49979.2	43865.1	41618	25493	28618.7	29932.1
A0A2P5XK25	A0A2P5XK25_GOSBA	GOBAR_AA16992	NTF2 domain-containing protein	6091.54	2602.61	3885.17	9191.69	9448.5	7778.84
A0A2P5XKI4	A0A2P5XKI4_GOSBA	GOBAR_AA16817	protein disulfide-isomerase (EC 5.3.4.1)	36886.7	36629.7	40856.1	26313.6	24949.8	23626.3
A0A2P5XKL2	A0A2P5XKL2_GOSBA	GOBAR_AA16787	Alcohol dehydrogenase class-3 (Alcohol dehydrogenase class-III) (Glutathione-dependent formaldehyde dehydrogenase) (S-(hydroxymethyl)glutathione dehydrogenase)	40277.5	56818.8	49831	41068.7	37795	38573.4
A0A2P5XKQ2	A0A2P5XKQ2_GOSBA	GOBAR_AA16763	Small ribosomal subunit protein uS17 N-terminal domain-containing protein	45410.4	41128.4	45972	15205.2	11898.9	15846.7
A0A2P5XL32	A0A2P5XL32_GOSBA	GOBAR_AA16590	PCI domain-containing protein	8570.69	7444.38	8233.17	16131.2	15253.4	18998.4
A0A2P5XLA3	A0A2P5XLA3_GOSBA	GOBAR_AA16541	Eukaryotic translation initiation factor 3 subunit J (eIF3j)	14317.5	9067.43	17671.1	8221.68	8700.45	8092.26
A0A2P5XLD9	A0A2P5XLD9_GOSBA	GOBAR_AA16500	Small ribosomal subunit protein uS2	116068	146658	184356	182310	185055	151123
A0A2P5XLM5	A0A2P5XLM5_GOSBA	ES319_A01G142700v1	60S ribosomal protein L6	40460.2	23877.5	38719.5	36499.4	39772	41590.3
A0A2P5XLR3	A0A2P5XLR3_GOSBA	GOBAR_AA16354	Piwi domain-containing protein	11580.4	16108.5	12999.7	18720.9	15214.6	18137.1
A0A2P5XLV7	A0A2P5XLV7_GOSBA	GOBAR_AA16340	CBS domain-containing protein	128526	98788.7	114700	49106.4	55060.4	41597.2
A0A2P5XLW4	A0A2P5XLW4_GOSBA	GOBAR_AA16329	PdxS/SNZ N-terminal domain-containing protein	9522.93	10300.7	10178.7	15990.2	12830.8	14672.3
A0A2P5XLZ1	A0A2P5XLZ1_GOSBA	GOBAR_AA16297	Tripeptidyl peptidase II Ig-like domain-containing protein	3836.44	3805.1		4953.1	4711.97	2928.67
A0A2P5XMK1	A0A2P5XMK1_GOSBA	GOBAR_AA16092	Plasma membrane ATPase (EC 7.1.2.1)	8387.47	8285.72	10266.6	37756.1	40060.9	29566
A0A2P5XMV9	A0A2P5XMV9_GOSBA	GOBAR_AA15972	Translation initiation factor IF2/IF5 domain-containing protein	5534.01	5965.48	8820.56	5504.72		6757.26
A0A2P5XMW1	A0A2P5XMW1_GOSBA	ES319_A09G032900v1	Uncharacterized protein	2173.5	1504.72	2997.55	8213.22	6446.55	8564.42
A0A2P5XMY3	A0A2P5XMY3_GOSBA	ES319_A07G238200v1	Formate dehydrogenase, mitochondrial (FDH) (EC 1.17.1.9) (NAD-dependent formate dehydrogenase)	25795.6	28347.5	32765.9	19630.1	24011.1	20189.4
A0A2P5XN17	A0A2P5XN17_GOSBA	GOBAR_AA15942	NAC-A/B domain-containing protein	21219.2	14372.2	7815.57	10287.5	8902.06	10631.6
A0A2P5XN77	A0A2P5XN77_GOSBA	GOBAR_AA15857	5-methyltetrahydropteroyltriglutamate--homocysteine S-methyltransferase (EC 2.1.1.14)	1929.46	2165.21	2314.4	5141.79	5052.06	4161.21
A0A2P5XN83	A0A2P5XN83_GOSBA	GOBAR_AA15828	NAD-dependent epimerase/dehydratase domain-containing protein	18963.3	13146.6	19723.2	20750.7	20138	15302
A0A2P5XNH5	A0A2P5XNH5_GOSBA	GOBAR_AA15747	60S ribosomal protein L38	47937.9	38155.2	43762.2	12248.2	18550.8	16354.8
A0A2P5XNJ4	A0A2P5XNJ4_GOSBA	ES319_A10G025400v1	Alpha-galactosidase (EC 3.2.1.22) (Melibiase)	15046.4	16067.6	13456	22075.7	25136.8	25332.9
A0A2P5XNY7	A0A2P5XNY7_GOSBA	GOBAR_AA15626	Chitin-binding type-1 domain-containing protein				1751.07	1578.62
A0A2P5XP41	A0A2P5XP41_GOSBA	GOBAR_AA15536	Piwi domain-containing protein	10774.5	14612.9	10851.4	14543.1	10349.1	13760.4
A0A2P5XP58	A0A2P5XP58_GOSBA	GOBAR_AA15538	Aldehyde dehydrogenase domain-containing protein	11664.7	15000.6	14814	9520.1	13234.8	8873.62
A0A2P5XPB4	A0A2P5XPB4_GOSBA	ES319_A05G269700v1	Proteasome subunit alpha type	5896.16	6692.35	7824.11	13113	11748.3	13126.9
A0A2P5XPJ1	A0A2P5XPJ1_GOSBA	GOBAR_AA15398	transketolase (EC 2.2.1.1)	15713.1	20353.6	21384.5	19655.2	21822.4	19468.4
A0A2P5XPM1	A0A2P5XPM1_GOSBA	GOBAR_AA15437	60S ribosomal protein L13	41874.8	34139.2	32325.2	15283.5	19195.9	15390.7
A0A2P5XQC6	A0A2P5XQC6_GOSBA	GOBAR_AA15101	phosphoenolpyruvate carboxylase (EC 4.1.1.31)	3371.8	4324.46	3980.61	8885.91	7791.89	7996.29
A0A2P5XQD4	A0A2P5XQD4_GOSBA	GOBAR_AA15091	malate dehydrogenase (EC 1.1.1.37)	241297	189878	230702	103826	110844	115792
A0A2P5XQF9	A0A2P5XQF9_GOSBA	ES319_1Z143800v1	50S ribosomal protein L35	2267.38	1256.75	2197.47	1717.69	1414.39	1175.89
A0A2P5XQJ8	A0A2P5XQJ8_GOSBA	ES319_A01G139800v1	Small ribosomal subunit protein uS7 domain-containing protein	110743	112199	134414	106206	97867.1	96176.9
A0A2P5XQN8	A0A2P5XQN8_GOSBA	GOBAR_AA14993	Protein disulfide-isomerase (EC 5.3.4.1)	17368.6	13822.6	17625.4	11979	13448	11653.9
A0A2P5XQU1	A0A2P5XQU1_GOSBA	GOBAR_AA14920	Phosphoribosyltransferase domain-containing protein	7210.35	9105.39	6584.05	17801.4	14230.3	13312.3
A0A2P5XQW4	A0A2P5XQW4_GOSBA	ES319_A01G123300v1	SCP2 domain-containing protein	14484.1	7926.43	6846.45	3066.07	6274.85	5062.02
A0A2P5XQW6	A0A2P5XQW6_GOSBA	GOBAR_AA14905	malate dehydrogenase (EC 1.1.1.37)	4449.45	4360.08	4441.84	12757.4	12563.9	14795.3
A0A2P5XQX1	A0A2P5XQX1_GOSBA	GOBAR_AA14894	Alpha-L-arabinofuranosidase B arabinose-binding domain-containing protein	4678.4	6079.64	6461.1	10245.1	7664.39	9385.46
A0A2P5XQZ7	A0A2P5XQZ7_GOSBA	ES319_A05G052100v1	GH18 domain-containing protein				8199.07	5364.43	6167.68
A0A2P5XR01	A0A2P5XR01_GOSBA	ES319_A13G180600v1	5-methyltetrahydropteroyltriglutamate--homocysteine S-methyltransferase (EC 2.1.1.14)	25782.5	37774.1	31082.1	71227.5	63135.4	64021.2
A0A2P5XR52	A0A2P5XR52_GOSBA	GOBAR_AA14885	Elongation factor Tu	14731.8	18632.4	16586.3	16542.9	13129.5	16339.3
A0A2P5XR63	A0A2P5XR63_GOSBA	GOBAR_AA14812	S-adenosyl-L-homocysteine hydrolase NAD binding domain-containing protein	7798.27	7138.82	7919.65	6879.31	7034.08	9052.05
A0A2P5XR78	A0A2P5XR78_GOSBA	GOBAR_AA14790	pyruvate decarboxylase (EC 4.1.1.1)	10905.7	10826.5	10210.8	14687.8	14703.5	16109.3
A0A2P5XR93	A0A2P5XR93_GOSBA	ES319_A09G175400v1	Peptidase M24 domain-containing protein	15229	12982.7	13138.6	13885.9	13090.6	14386.6
A0A2P5XRA7	A0A2P5XRA7_GOSBA	ES319_A09G175300v1	Uncharacterized protein	5113740	5652280	8134650	2109750	2644870	2184770
A0A2P5XRB4	A0A2P5XRB4_GOSBA	GOBAR_AA14744	40S ribosomal protein S18	49079.7	49785.6	57069	47407.4	43934.2	45243.4
A0A2P5XRG5	A0A2P5XRG5_GOSBA	GOBAR_AA14755	C3H1-type domain-containing protein	5755.25	5627.86	8323.96	3648.66	3444.15	4084.81
A0A2P5XS07	A0A2P5XS07_GOSBA	GOBAR_AA14514	Ubiquitin carboxyl-terminal hydrolase (EC 3.4.19.12)	7084.35	5738.07	6367.36	6338.32	7312.2	6883.71
A0A2P5XS29	A0A2P5XS29_GOSBA	GOBAR_AA14470	Small nuclear ribonucleoprotein Sm D1 (snRNP core protein D1)	7240.65	4270.32	5675.04	9317.38	6751.68	9177.45
A0A2P5XS56	A0A2P5XS56_GOSBA	ES319_A01G179400v1	PCI domain-containing protein	5336.62	8635.68	7711.73	9721.29	10217.9	9643.76
A0A2P5XS71	A0A2P5XS71_GOSBA	GOBAR_AA14461	60S ribosomal protein L6	6958.81	5150.8	7242.43	12615.8	8991.61	11215.4
A0A2P5XS94	A0A2P5XS94_GOSBA	ES319_A01G206500v1	S-formylglutathione hydrolase (EC 3.1.2.12)	2781.55	2436.86	3761.31	3178.84	1232.82	2252.25
A0A2P5XSB0	A0A2P5XSB0_GOSBA	GOBAR_AA14445	ATP synthase subunit beta (EC 7.1.2.2)	53778.2	59072.3	53295.9	122632	88840	102863
A0A2P5XSF8	A0A2P5XSF8_GOSBA	GOBAR_AA14432	Thymidylate kinase-like domain-containing protein	5052	5623.06	6939.72	6651.38	6291.22	5576.41
A0A2P5XSI3	A0A2P5XSI3_GOSBA	GOBAR_AA14343	Plasma membrane ATPase (EC 7.1.2.1)	7920.16	8415.37	8766.84	21822.3	22033.4	18660.9
A0A2P5XSK3	A0A2P5XSK3_GOSBA	GOBAR_AA14312	CoA carboxyltransferase N-terminal domain-containing protein	4153.49	3659.48	2686.31	8549.07	6865.02	8976.34
A0A2P5XST8	A0A2P5XST8_GOSBA	GOBAR_AA14212	Alpha-1,4 glucan phosphorylase (EC 2.4.1.1)	26927.4	31863.3	33119.1	45533.9	42223.2	45353.8
A0A2P5XSX4	A0A2P5XSX4_GOSBA	GOBAR_AA14256	CRC domain-containing protein	164364	143091	161327	188359	174494	178297
A0A2P5XSX6	A0A2P5XSX6_GOSBA	ES319_A13G246500v1	Proliferating cell nuclear antigen	10131.2	13608.5	15204.9	31646.5	27725	28353.6
A0A2P5XT01	A0A2P5XT01_GOSBA	GOBAR_AA14163	Enoyl-CoA hydratase	6459.41	5455.1	4092.33	1108.99		895.469
A0A2P5XT05	A0A2P5XT05_GOSBA	GOBAR_AA14245	dolichyl-diphosphooligosaccharide--protein glycotransferase (EC 2.4.99.18)	4828.3	2679.46	8177.05		4060.19
A0A2P5XT32	A0A2P5XT32_GOSBA	GOBAR_AA14132	2-oxoglutarate dehydrogenase, mitochondrial (EC 1.2.4.2) (2-oxoglutarate dehydrogenase complex component E1)	20034.4	24313.2	18556.6	28561.2	25679.3	25030.3
A0A2P5XTG1	A0A2P5XTG1_GOSBA	ES319_A13G169100v1	Glutathione S-transferase (EC 2.5.1.18)	20977.6	25773.9	22601.2	32483.8	34850.2	35003.8
A0A2P5XTH0	A0A2P5XTH0_GOSBA	GOBAR_AA13973	Protein disulfide-isomerase (EC 5.3.4.1)	9698.55	9036.61	8530.51	18571.3	15517.1	14401.1
A0A2P5XTV4	A0A2P5XTV4_GOSBA	ES319_A05G282800v1	60S ribosomal protein L3	85471.9	95821.8	78937.1	43334.1	38986.9	39771.2
A0A2P5XTX5	A0A2P5XTX5_GOSBA	GOBAR_AA13848	Uncharacterized protein	81557.4	99213.7	100845	127545	135289	124134
A0A2P5XU53	A0A2P5XU53_GOSBA	ES319_A09G073100v1	Patatin (EC 3.1.1.-)	15378.7	17719.7	6582.27	49381.4	36117.6	45809.3
A0A2P5XUB9	A0A2P5XUB9_GOSBA	GOBAR_AA13695	CCT-theta	8258.87	8904.3	10491.8	29634.7	27641.7	26223.3
A0A2P5XUE0	A0A2P5XUE0_GOSBA	ES319_D05G104600v1	Ribosomal protein L11 C-terminal domain-containing protein	161817	176738	183121	147922	146268	123598
A0A2P5XUN9	A0A2P5XUN9_GOSBA	GOBAR_AA13598	RNA helicase (EC 3.6.4.13)	1977230	2244010	3115230	1443380	1514320	1328170
A0A2P5XUW0	A0A2P5XUW0_GOSBA	GOBAR_AA13505	Xylose isomerase (EC 5.3.1.5)	35466.1	38305.6	37921	64586.3	63085.7	61201.5
A0A2P5XV21	A0A2P5XV21_GOSBA	GOBAR_AA13470	PH domain-containing protein				71276.4	76211	62450.7
A0A2P5XVK5	A0A2P5XVK5_GOSBA	GOBAR_AA13304	Uncharacterized protein	12973.3	9699.63	9546.18	19253.2	15530.3	14047.5
A0A2P5XVL6	A0A2P5XVL6_GOSBA	GOBAR_AA13218	Ubiquitin-like domain-containing protein	57821.3	58719.4	45342.8	136284	126281	129199
A0A2P5XVQ1	A0A2P5XVQ1_GOSBA	GOBAR_AA13214	Tryptophan synthase beta chain-like PALP domain-containing protein	1290.13	669.517		3175.06	1448.06	2479.45
A0A2P5XVT2	A0A2P5XVT2_GOSBA	ES319_A12G208400v1	SHSP domain-containing protein	85511.4	66220.8	94767.8	5236.75	10427.2	2401.31
A0A2P5XWD8	A0A2P5XWD8_GOSBA	GOBAR_AA13022	Tubulin beta chain	24490.9	23192.1	19175.6	39981.1	119873	104719
A0A2P5XWG8	A0A2P5XWG8_GOSBA	GOBAR_AA12941	Annexin	23163.9	25460.9	19502.1	37320.8	29153.9	37761.8
A0A2P5XWK8	A0A2P5XWK8_GOSBA	GOBAR_AA12905	Cupin type-1 domain-containing protein	1242900	1265120	2098430	1800250	1491490	1465110
A0A2P5XWV4	A0A2P5XWV4_GOSBA	GOBAR_AA12786	Histidine kinase/HSP90-like ATPase domain-containing protein	24912.3	22791	32616.6	44372.8	45695.5	47957.6
A0A2P5XXA3	A0A2P5XXA3_GOSBA	ES319_A02G128400v1	Uncharacterized protein	30244.2	30202.2	39099.9	10580.6	9916.61	9083.16
A0A2P5XXH7	A0A2P5XXH7_GOSBA	ES319_A01G190400v1	Malate dehydrogenase (EC 1.1.1.37)	1369.36			5332.8	3108.03	2284.38
A0A2P5XXL7	A0A2P5XXL7_GOSBA	ES319_A04G083100v1	Fructose-bisphosphate aldolase (EC 4.1.2.13)	176567	165380	195694	72519.2	88686.7	67509.2
A0A2P5XXQ9	A0A2P5XXQ9_GOSBA	GOBAR_AA12519	Malate dehydrogenase (EC 1.1.1.37)	84812.2	140012	145935	224350	224786	217077
A0A2P5XXY2	A0A2P5XXY2_GOSBA	GOBAR_AA12460	ADP/ATP translocase (ADP,ATP carrier protein)	33534.3	36196.8	30275.6	60991.4	55563.5	58702.5
A0A2P5XYI4	A0A2P5XYI4_GOSBA	GOBAR_AA12240	Large ribosomal subunit protein uL23 N-terminal domain-containing protein	22534.9	22721.7	29772.4	23352.5	26689.6	26163.3
A0A2P5XZ31	A0A2P5XZ31_GOSBA	GOBAR_AA12072	Aspartate aminotransferase (EC 2.6.1.1)	35088.8	42672.2	33869.6	35557.5	35370.2	34597.2
A0A2P5XZ32	A0A2P5XZ32_GOSBA	GOBAR_AA12035	Uncharacterized protein	17854.5	13802.7	17758.3	29589.3	36338.5	34200.5
A0A2P5XZF3	A0A2P5XZF3_GOSBA	GOBAR_AA11961	Succinate--CoA ligase [ADP-forming] subunit beta, mitochondrial (EC 6.2.1.5) (Succinyl-CoA synthetase beta chain) (SCS-beta)	15544.9	13004.4	21950.1	22403.4	25823.2	19952.8
A0A2P5XZT5	A0A2P5XZT5_GOSBA	GOBAR_AA11792	50S ribosomal protein L3, chloroplastic	12204.3	11133.1	10864.1	6095.65	8829.71	6985.63
A0A2P5XZZ3	A0A2P5XZZ3_GOSBA	GOBAR_AA11741	Uncharacterized protein	21393.5	18184.2	20263.6	24870	24953.9	26862
A0A2P5Y061	A0A2P5Y061_GOSBA	ES319_A03G180700v1	Dihydroorotate dehydrogenase (quinone), mitochondrial (DHOdehase) (EC 1.3.5.2)	18899.2	26083.6	31467.1	36654.9	38516.8	33890.8
A0A2P5Y0E3	A0A2P5Y0E3_GOSBA	GOBAR_AA11576	KOW domain-containing protein	29936.2	27864.3	33555.6	16924.5	20385.5	20578.8
A0A2P5Y0F1	A0A2P5Y0F1_GOSBA	GOBAR_AA11584	Polyadenylate-binding protein (PABP)	6335.31	9117.53	6063.94	12023.2	11795.9	11074.7
A0A2P5Y0I5	A0A2P5Y0I5_GOSBA	GOBAR_AA11568	WPP domain-containing protein	4027.86	3855.92	4196.45	6196.23	6725.33	5658.52
A0A2P5Y0N8	A0A2P5Y0N8_GOSBA	ES319_A10G235100v1	UDP-glucuronate decarboxylase (EC 4.1.1.35)	28965.9	30080	32272.1	48839.2	48650.3	48825.7
A0A2P5Y0R0	A0A2P5Y0R0_GOSBA	GOBAR_AA11475	Peptidase A1 domain-containing protein	85343.8	102034	106997	110008	119683	99638.9
A0A2P5Y0S3	A0A2P5Y0S3_GOSBA	GOBAR_AA11459	MADS-box domain-containing protein	8726.84	12732.1	14653	10194.7	10023.1	11222.8
A0A2P5Y0Y7	A0A2P5Y0Y7_GOSBA	ES319_D02G070800v1	Dihydrolipoyl dehydrogenase (EC 1.8.1.4)	11996.1	14353.7	13483.6	16700	16688.9	14201.4
A0A2P5Y167	A0A2P5Y167_GOSBA	GOBAR_AA11308	NAD(P)-binding domain-containing protein	15094.9	17674.3	18304.7	21973.5	22664.1	21516.6
A0A2P5Y171	A0A2P5Y171_GOSBA	GOBAR_AA11320	Peptidase A1 domain-containing protein				13037.3	12304.5	12690.2
A0A2P5Y1A9	A0A2P5Y1A9_GOSBA	GOBAR_AA11288	J domain-containing protein	3061.13	2262.54	2791.45	5916.71	3219.33	4693.69
A0A2P5Y1F1	A0A2P5Y1F1_GOSBA	GOBAR_AA11294	Histidine kinase/HSP90-like ATPase domain-containing protein	76134.2	79206.4	91723.2	96251.8	97529.2	89661.8
A0A2P5Y1F9	A0A2P5Y1F9_GOSBA	ES319_A08G041700v1	allene-oxide cyclase (EC 5.3.99.6)	9626.27	5563.3	5198.8	6822.97	5376.17	8438.49
A0A2P5Y2A2	A0A2P5Y2A2_GOSBA	GOBAR_AA10939	GB1/RHD3-type G domain-containing protein	8696.24	8939.91	9974.33	4538.05	2250.45	4037.02
A0A2P5Y2L9	A0A2P5Y2L9_GOSBA	GOBAR_AA10817	NAD(P)-binding domain-containing protein	3455.1	4597.95	3576.12	4714.05	4559.45	4451.75
A0A2P5Y2P1	A0A2P5Y2P1_GOSBA	ES319_A05G278900v1	Methyltransferase type 11 domain-containing protein	14017.7	12273.5	7189.17	21166.6	14309.6	15624.7
A0A2P5Y2P8	A0A2P5Y2P8_GOSBA	ES319_A11G212800v1	Annexin	13040.8	11335.3	10076	14864.9	14140.6	18226.1
A0A2P5Y2V4	A0A2P5Y2V4_GOSBA	GOBAR_AA10770	Retrotransposon gag domain-containing protein	1400.46	756.301		4425.88	2747.08	5442.84
A0A2P5Y2Y8	A0A2P5Y2Y8_GOSBA	GOBAR_AA10677	Proteasome subunit alpha type	5228.47	5557.05	6355.15	20663.4	19265.2	23545.4
A0A2P5Y303	A0A2P5Y303_GOSBA	ES319_A13G109800v1	Ribosomal protein L29	60049.1	44113.9	65011.1	13785.6	17035.8	12384.8
A0A2P5Y349	A0A2P5Y349_GOSBA	GOBAR_AA10669	10 kDa chaperonin	25157.3	27855.8	25673	12938.4	14028.6	13485.3
A0A2P5Y374	A0A2P5Y374_GOSBA	GOBAR_AA10660	tripeptidyl-peptidase II (EC 3.4.14.10)	8542.75	11467.2	11565.2	18526.7	16562.6	19075.2
A0A2P5Y379	A0A2P5Y379_GOSBA	ES319_A11G247300v1	5-methyltetrahydropteroyltriglutamate--homocysteine S-methyltransferase (EC 2.1.1.14)	268.237		376.791	201.227	652.247
A0A2P5Y391	A0A2P5Y391_GOSBA	ES319_A03G190500v1	14-3-3 domain-containing protein	31249.5	15996.7	31029.5	14892.7	14993.6	15536.6
A0A2P5Y3F9	A0A2P5Y3F9_GOSBA	GOBAR_AA10561	Uncharacterized protein	2473.68	6629.49	3410.02	3867.96	2042.7	3701.67
A0A2P5Y3J7	A0A2P5Y3J7_GOSBA	GOBAR_AA10518	2Fe-2S ferredoxin-type domain-containing protein	6992.85	4321.25	7342.63	10695.3	11450.2	10618.8
A0A2P5Y3N7	A0A2P5Y3N7_GOSBA	GOBAR_AA10413	Ribosomal protein L7/L12 C-terminal domain-containing protein	34273.4	23308.3	33471.3	40644.3	29261.7	35727.2
A0A2P5Y3V0	A0A2P5Y3V0_GOSBA	GOBAR_AA10365	26S proteasome non-ATPase regulatory subunit 1 homolog	8375.4	7431.8	9914.54	19710.6	19581.6	19169.8
A0A2P5Y3Y0	A0A2P5Y3Y0_GOSBA	GOBAR_AA10352	ATP citrate synthase (EC 2.3.3.8)	2924.06	4819.01	3879.25	8558.05	9048.16	8356.37
A0A2P5Y408	A0A2P5Y408_GOSBA	GOBAR_AA10358	Aspartate aminotransferase (EC 2.6.1.1)	8763.06	11071.9	14870.5	14900.5	15083.4	15270.7
A0A2P5Y4J7	A0A2P5Y4J7_GOSBA	GOBAR_AA10112	Ribosomal protein L22	29070.3	26519	33211.7	27376.2	20321.1	30086.3
A0A2P5Y4K0	A0A2P5Y4K0_GOSBA	GOBAR_AA10155	Uncharacterized protein				1142.55		2332.74
A0A2P5Y4W7	A0A2P5Y4W7_GOSBA	ES319_A11G045600v1	Ribosomal protein L15	38630	40985.8	42623.2	14147.8	15662.3	13356.9
A0A2P5Y545	A0A2P5Y545_GOSBA	ES319_A11G282000v1	Peptidase A1 domain-containing protein	124.837			142.561	184.611	660.773
A0A2P5Y5R0	A0A2P5Y5R0_GOSBA	ES319_A13G250500v1	Uncharacterized protein	13034.4	14704.2	24634.6	35026.3	31452.2	37854.4
A0A2P5Y5Z6	A0A2P5Y5Z6_GOSBA	GOBAR_AA09642	cAMP-regulated phosphoprotein 19-related protein	44249.3	49752.2	52867.3	15056.7	16894.8	12800
A0A2P5Y620	A0A2P5Y620_GOSBA	GOBAR_AA09596	Ribulose bisphosphate carboxylase large subunit C-terminal domain-containing protein	1979.83	2791.16	2459.49	2602.52	1625.84	3121.08
A0A2P5Y638	A0A2P5Y638_GOSBA	GOBAR_AA09598	Ribulose bisphosphate carboxylase large subunit C-terminal domain-containing protein	51589.7	64129.6	51019.5	13940	9418.95	12959.7
A0A2P5Y6A8	A0A2P5Y6A8_GOSBA	ES319_A11G318600v1	NAD(P)-binding domain-containing protein	3007.41	7330.92	3097.69	12261.4	12229.1	11632
A0A2P5Y6G7	A0A2P5Y6G7_GOSBA	GOBAR_AA09496	Alcohol dehydrogenase-like N-terminal domain-containing protein	130748	160859	154753	163380	167401	147768
A0A2P5Y6H4	A0A2P5Y6H4_GOSBA	GOBAR_AA09449	Mitochondrial outer membrane protein porin of 34 kDa	68867.9	68107.7	84387.9	48032.8	58416.4	32308.4
A0A2P5Y6H7	A0A2P5Y6H7_GOSBA	ES319_A09G022700v1	60S ribosomal export protein NMD3	7295.35	6087.39	7796.79	10069.2	15710.4	12231.4
A0A2P5Y6P9	A0A2P5Y6P9_GOSBA	GOBAR_AA09413	Glutathione-disulfide reductase	3396.69	5001.09	5214.68	10364.3	8554.54	8966.29
A0A2P5Y710	A0A2P5Y710_GOSBA	ES319_A03G196400v1	Tubulin alpha chain	9268.23	3822.28	3462.56	9854.81	11540.6	10926.9
A0A2P5Y7F4	A0A2P5Y7F4_GOSBA	ES319_A10G224800v1	Elongation factor 1-alpha	4203.09	1989.4	15133.1	1458.5	1757.07	1782.75
A0A2P5Y7Q4	A0A2P5Y7Q4_GOSBA	GOBAR_AA09004	BOS complex subunit NOMO1-like first beta-sandwich domain-containing protein	6516.58	8363.76	8749.67	11392.8	9395.3	9980.45
A0A2P5Y7Q8	A0A2P5Y7Q8_GOSBA	GOBAR_AA09057	Plastocyanin-like domain-containing protein	5377.75	7301.14	5054.86	9829.02	11772.7	12583.7
A0A2P5Y7R1	A0A2P5Y7R1_GOSBA	GOBAR_AA09007	SMP-30/Gluconolactonase/LRE-like region domain-containing protein	4006.88	3805.62	4392.92	9442.91	8361.42	9568.64
A0A2P5Y7Y6	A0A2P5Y7Y6_GOSBA	GOBAR_AA08927	Aconitate hydratase (Aconitase) (EC 4.2.1.3)	40226.2	44948	43494.9	45890.5	48280.1	41344.1
A0A2P5Y8B9	A0A2P5Y8B9_GOSBA	GOBAR_AA08800	Ribosomal protein L15	11175.7	10322.3	7550.92	8820.48	8633.66	9062.62
A0A2P5Y8G9	A0A2P5Y8G9_GOSBA	GOBAR_AA08752	Auxin response factor	21813.6	13730.5	13484.5		589.099
A0A2P5Y8K9	A0A2P5Y8K9_GOSBA	GOBAR_AA08737	Cell division cycle protein 48 homolog	42640.7	54711.2	56329.2	63302.1	67063.8	60645.1
A0A2P5Y935	A0A2P5Y935_GOSBA	GOBAR_AA08567	Peptidase S9 prolyl oligopeptidase catalytic domain-containing protein	6793.37	6093.68	8188.78	7802.89	9032.52	9432.35
A0A2P5Y978	A0A2P5Y978_GOSBA	GOBAR_AA08478	glutamate-1-semialdehyde 2,1-aminomutase (EC 5.4.3.8)	13673.9	18221.3	16976.2	18499.9	18850.4	19229.1
A0A2P5Y992	A0A2P5Y992_GOSBA	GOBAR_AA08494	Clp R domain-containing protein	14982.8	17752.6	19437.5	23174.2	25071.5	24920.3
A0A2P5Y998	A0A2P5Y998_GOSBA	GOBAR_AA08493	Uncharacterized protein	20784	25574.9	21924.3	31223.8	26953.3	23682.7
A0A2P5Y9H3	A0A2P5Y9H3_GOSBA	GOBAR_AA08407	Plectin/eS10 N-terminal domain-containing protein	22525.5	16928.2	20328.6	17184	17852.7	16844.2
A0A2P5Y9M3	A0A2P5Y9M3_GOSBA	ES319_A10G244800v1	mannose-1-phosphate guanylyltransferase (EC 2.7.7.13)	790.069	1419.29	2421.49	6540.39	6369.77	7784.96
A0A2P5Y9U4	A0A2P5Y9U4_GOSBA	ES319_A10G163100v1	EGF-like calcium-binding domain-containing protein	10359.2	9979.57	10044.9	14672.6	16937.3	14376.9
A0A2P5Y9V1	A0A2P5Y9V1_GOSBA	ES319_A07G199400v1	RING-type E3 ubiquitin transferase (EC 2.3.2.27)	32156.3	38751.3	27563.2	25480.3	27485.3	29467.2
A0A2P5YA94	A0A2P5YA94_GOSBA	GOBAR_AA08138	Cytochrome c domain-containing protein	17154.9	12243.7	14164.1	15205.4	17535.8	14700.9
A0A2P5YAL8	A0A2P5YAL8_GOSBA	ES319_A07G210900v1	Glucose-1-phosphate adenylyltransferase (EC 2.7.7.27) (ADP-glucose pyrophosphorylase)	2607.99	3464.93	5031.19	9587.65	9046.28	11876.4
A0A2P5YAP3	A0A2P5YAP3_GOSBA	GOBAR_AA07983	Helicase C-terminal domain-containing protein	19223.4	16213.4	19466.6	8010.19	4834.02	10555.8
A0A2P5YAR3	A0A2P5YAR3_GOSBA	GOBAR_AA08009	Histidine kinase/HSP90-like ATPase domain-containing protein	17183.9	18583.5	16372.1	25939.5	27877.5	26846.5
A0A2P5YAW8	A0A2P5YAW8_GOSBA	ES319_A13G199400v1	Proteasome subunit beta	10833.2	11243.6	10942.9	23707.7	20082.9	23552.4
A0A2P5YB04	A0A2P5YB04_GOSBA	GOBAR_AA07869	Alpha-1,4 glucan phosphorylase (EC 2.4.1.1)	8925.15	5429.38	4621.67	5522.93	5623.04	5710.45
A0A2P5YBC9	A0A2P5YBC9_GOSBA	ES319_A01G139900v1	40S ribosomal protein S28	52372.3	28027.6	41751.1	21978.8	23716.7	20926.2
A0A2P5YBG9	A0A2P5YBG9_GOSBA	ES319_A09G146100v1	monodehydroascorbate reductase (NADH) (EC 1.6.5.4)	17421.2	17128.9	20431.7	22369.5	19403.9	20429.2
A0A2P5YBI8	A0A2P5YBI8_GOSBA	GOBAR_AA07740	Eukaryotic translation initiation factor 3 subunit C (eIF3c) (Eukaryotic translation initiation factor 3 subunit 8) (eIF3 p110)	6623.36	6651.82	9061.69	7930.39	6454.83	7922.54
A0A2P5YC66	A0A2P5YC66_GOSBA	ES319_A13G254100v1	RuBisCO large subunit-binding protein subunit alpha	115323	53543.7	48862.5	68937.1	84422.5	78827.8
A0A2P5YC75	A0A2P5YC75_GOSBA	GOBAR_AA07410	Lactoylglutathione lyase (EC 4.4.1.5) (Glyoxalase I)	11923.7	10558.4	10543.8	17765.2	15895	15493
A0A2P5YCA4	A0A2P5YCA4_GOSBA	GOBAR_AA07435	Uncharacterized protein	186437	205214	212828	45046.4	50969.3	46371.4
A0A2P5YCL6	A0A2P5YCL6_GOSBA	ES319_A13G115500v1	Superoxide dismutase [Cu-Zn] (EC 1.15.1.1)	94068.1	103572	110346	81494.2	88035.7	79386.7
A0A2P5YCV7	A0A2P5YCV7_GOSBA	GOBAR_AA07143	J domain-containing protein	6166.98	3993.46	4370.5	3531.12	6090.74	7334.05
A0A2P5YCW8	A0A2P5YCW8_GOSBA	GOBAR_AA07153	Citrate synthase	10879.5	12128.4	10276.2	7646.98	7734.97	8641.63
A0A2P5YD41	A0A2P5YD41_GOSBA	GOBAR_AA07051	Band 7 domain-containing protein	18010.4	19322.3	19430.5	38566.4	36948.7	35008.2
A0A2P5YDA8	A0A2P5YDA8_GOSBA	GOBAR_AA06989	Non-specific lipid-transfer protein	2740.88	2507.35	3009.2	21757.3	20634.6	21442.6
A0A2P5YDJ6	A0A2P5YDJ6_GOSBA	ES319_A11G066400v1	Proteasome subunit alpha type	18897.2	21000.1	16871.7	41438.9	41594.9	41031.2
A0A2P5YDK7	A0A2P5YDK7_GOSBA	GOBAR_AA06893	Citrate synthase (EC 2.3.3.16)	13544.3	15326.6	11060.3	20684.3	19087.8	22046.3
A0A2P5YDQ1	A0A2P5YDQ1_GOSBA	ES319_A07G127400v1	Elongation factor 1-alpha	1551.96	1820.79		9232.13	8971.52	5744.57
A0A2P5YDZ3	A0A2P5YDZ3_GOSBA	GOBAR_AA06779	Lactoylglutathione lyase (EC 4.4.1.5) (Glyoxalase I)	8227.04	3590.81	6501.4	16413.8	12142.3	21167.5
A0A2P5YE13	A0A2P5YE13_GOSBA	GOBAR_AA06810	methenyltetrahydrofolate cyclohydrolase (EC 3.5.4.9)	2502.41	3821.79	2716.2	1961.89	2415.24	1706.46
A0A2P5YEE8	A0A2P5YEE8_GOSBA	GOBAR_AA06598	Pyruvate kinase (EC 2.7.1.40)	832.944	1157.16		3105.65	1683.2	2498.98
A0A2P5YEI1	A0A2P5YEI1_GOSBA	GOBAR_AA06605	Histidine kinase/HSP90-like ATPase domain-containing protein	305.003			21826.4	19236.4	20905
A0A2P5YEX2	A0A2P5YEX2_GOSBA	ES319_A07G111500v1	SHSP domain-containing protein	127796	109324	145556	75679	107126	73232.8
A0A2P5YF40	A0A2P5YF40_GOSBA	GOBAR_AA06380	60S ribosomal protein L7a	12050.3	9651.85	11347.3	12405.8	8874.87	11493.4
A0A2P5YFK4	A0A2P5YFK4_GOSBA	GOBAR_AA06207	glucan endo-1,3-beta-D-glucosidase (EC 3.2.1.39)	4510.23	3333.26	4990.47	3525.19	5326.42	3651.6
A0A2P5YFM1	A0A2P5YFM1_GOSBA	GOBAR_AA06212	Flavoprotein domain-containing protein	2010.28	1797.98	3021.72	2057.57	1099.01	1916.53
A0A2P5YFX2	A0A2P5YFX2_GOSBA	ES319_A13G241100v1	Translation elongation factor EF1B beta/delta subunit guanine nucleotide exchange domain-containing protein	30810.8	39014.9	36004	74722.1	77132.8	69456.1
A0A2P5YGK3	A0A2P5YGK3_GOSBA	ES319_A05G280800v1	Protein disulfide-isomerase (EC 5.3.4.1)	32234.6	23255	44984.4	12173.9	15854.1	13297
A0A2P5YGZ2	A0A2P5YGZ2_GOSBA	GOBAR_AA05722	Serine protease EDA2	5946.64	3470.08	4632.4	11709	8955.85	5980.3
A0A2P5YHF2	A0A2P5YHF2_GOSBA	GOBAR_AA05580	NADP-dependent oxidoreductase domain-containing protein	20916.2	13751.2	16581	16494.5	9673.99	14415.3
A0A2P5YHL0	A0A2P5YHL0_GOSBA	ES319_A11G353700v1	TRASH domain-containing protein	215687	209370	244274	49199.7	58425.6	51809.6
A0A2P5YHM4	A0A2P5YHM4_GOSBA	ES319_A10G054000v1	Proteasome subunit alpha type	12300.9	7757.39	8855.55	20429.3	16120	18695
A0A2P5YI13	A0A2P5YI13_GOSBA	GOBAR_AA05392	Xylose isomerase (EC 5.3.1.5)	42641.4	63195.3	67401.8	94776.5	97479.4	103813
A0A2P5YI81	A0A2P5YI81_GOSBA	ES319_A10G149100v1	fructokinase (EC 2.7.1.4)	10606.8	12473.8	12153.7	21444.4	16616.8	21793.1
A0A2P5YIF4	A0A2P5YIF4_GOSBA	ES319_A05G419700v1	Peptidase A1 domain-containing protein	1941.39	3838.91	2737.87	7531.42	7748.74	5988.8
A0A2P5YIH8	A0A2P5YIH8_GOSBA	GOBAR_AA05199	Large ribosomal subunit protein uL30-like ferredoxin-like fold domain-containing protein	34371.4	55779.1	41229.2	30498.7	32240.2	33376
A0A2P5YIJ1	A0A2P5YIJ1_GOSBA	GOBAR_AA05202	formate--tetrahydrofolate ligase (EC 6.3.4.3)	1450.39	3518.28	3718.98	6211.03	5944.42	6168.78
A0A2P5YIP6	A0A2P5YIP6_GOSBA	GOBAR_AA05104	V-type proton ATPase subunit	2420.61	838.87	2362.51	6317.11	4007.23	6108.08
A0A2P5YIV1	A0A2P5YIV1_GOSBA	GOBAR_AA05048	galactinol--sucrose galactosyltransferase (EC 2.4.1.82)	700.958			353.224		441.016
A0A2P5YIY3	A0A2P5YIY3_GOSBA	ES319_A10G076700v1	3-isopropylmalate dehydrogenase (EC 1.1.1.85)	1268.48		1565.19	3277.74	2222.29	2747.81
A0A2P5YJ47	A0A2P5YJ47_GOSBA	ES319_A10G185400v1	ATP citrate synthase (EC 2.3.3.8)	9174.63	8749.82	8929.32	12895.4	13177.6	12293
A0A2P5YJ67	A0A2P5YJ67_GOSBA	GOBAR_AA04940	ATP synthase subunit O, mitochondrial	12177.3	10257.9	11913	15659.1	15508.1	15019.4
A0A2P5YJA8	A0A2P5YJA8_GOSBA	GOBAR_AA04888	NADP-dependent oxidoreductase domain-containing protein	14495.6	16575.5	15779.7	13749.8	17094.3	14175.5
A0A2P5YJC1	A0A2P5YJC1_GOSBA	GOBAR_AA04923	Peptidase A1 domain-containing protein	8275.87	5928.38		22056	23251.1	21064.4
A0A2P5YJH3	A0A2P5YJH3_GOSBA	ES319_A09G105900v1	Strictosidine synthase conserved region domain-containing protein	7414.6	7036.26	7132.04	10342.6	11598.3	9375.08
A0A2P5YJU7	A0A2P5YJU7_GOSBA	ES319_A05G311000v1	Adenosine kinase (AK) (EC 2.7.1.20) (Adenosine 5'-phosphotransferase)	16106.2	28429.8	22443.7	12992.8	13116.9	13216.4
A0A2P5YK50	A0A2P5YK50_GOSBA	ES319_A03G214600v1	NADH dehydrogenase [ubiquinone] 1 beta subcomplex subunit 9 (Complex I-B22) (NADH-ubiquinone oxidoreductase B22 subunit)	2222.55			1779.07
A0A2P5YKC3	A0A2P5YKC3_GOSBA	GOBAR_AA04546	acetyl-CoA C-acyltransferase (EC 2.3.1.16)	32449.6	30548.1	26219.4	29330.7	36327.8	26133
A0A2P5YKR2	A0A2P5YKR2_GOSBA	ES319_A01G173700v1	Peptidyl-prolyl cis-trans isomerase (PPIase) (EC 5.2.1.8)		10544.5		5844.6
A0A2P5YKV3	A0A2P5YKV3_GOSBA	GOBAR_AA04348	Peptidase A1 domain-containing protein	954.209	2798.22		2747.09	3180.6	2657.48
A0A2P5YKV4	A0A2P5YKV4_GOSBA	GOBAR_AA04384	UTP-monosaccharide-1-phosphate uridylyltransferase (EC 2.7.7.64)				458.178
A0A2P5YL35	A0A2P5YL35_GOSBA	GOBAR_AA04274	Succinate-semialdehyde dehydrogenase, mitochondrial (EC 1.2.1.24) (NAD(+)-dependent succinic semialdehyde dehydrogenase)	8233.2	7242.03	7179.79	15381.1	15360.3	15347.7
A0A2P5YLB5	A0A2P5YLB5_GOSBA	GOBAR_AA04194	LL-diaminopimelate aminotransferase (EC 2.6.1.83)	1555.36	1615.14	1089.98	1063.57	915.488	1343.98
A0A2P5YLG8	A0A2P5YLG8_GOSBA	ES319_A01G059700v1	Enoyl reductase (ER) domain-containing protein	5919.39	7454.92	5737.3	13419.6	13747.2	14486.3
A0A2P5YLH2	A0A2P5YLH2_GOSBA	GOBAR_AA04138	Uncharacterized protein	2163.54	2205.52	2033.32	4117.41	4120.8	3646.94
A0A2P5YLQ7	A0A2P5YLQ7_GOSBA	GOBAR_AA04103	Proteasome subunit beta	17986.3	15900	14591.8	14347	15682.4	14845.7
A0A2P5YLX7	A0A2P5YLX7_GOSBA	GOBAR_AA04007	GrpE protein homolog	2665.07	3395.65	2791.41	11724.7	8315.91	7744.34
A0A2P5YM21	A0A2P5YM21_GOSBA	GOBAR_AA03925	protein-synthesizing GTPase (EC 3.6.5.3)	6964.24	7804.1	4449.7	11664.2	10197.5	11032.7
A0A2P5YMF3	A0A2P5YMF3_GOSBA	GOBAR_AA03777	Fibronectin type III-like domain-containing protein	8303.74	13335.2	7404.67	31518.4	25906.4	26304.9
A0A2P5YML9	A0A2P5YML9_GOSBA	GOBAR_AA03752	UDP-arabinopyranose mutase (EC 5.4.99.30)	23133.6	22620.9	21838.2	15771.7	15038.5	14233.3
A0A2P5YMV2	A0A2P5YMV2_GOSBA	GOBAR_AA03656	Uncharacterized protein	386626	397273	382028	413715	424580	393952
A0A2P5YMW3	A0A2P5YMW3_GOSBA	ES319_A02G061300v1	SHSP domain-containing protein	421587	334886	552135	317388	369032	257946
A0A2P5YN55	A0A2P5YN55_GOSBA	ES319_A07G121300v1	cyanoalanine nitrilase (EC 3.5.5.4)				1208.21
A0A2P5YNJ8	A0A2P5YNJ8_GOSBA	GOBAR_AA03450	Mitochondrial outer membrane protein porin of 34 kDa	98328.7	160319	145351	196418	217749	182480
A0A2P5YNV0	A0A2P5YNV0_GOSBA	ES319_A05G368400v1	Tropinone reductase homolog At5g06060-like		1071.58		3911.29	2485.09	2927.72
A0A2P5YP33	A0A2P5YP33_GOSBA	GOBAR_AA03242	protein-serine/threonine phosphatase (EC 3.1.3.16)	3573.82	5522.63	3852.74	7264.78	7857.56	8524.02
A0A2P5YP92	A0A2P5YP92_GOSBA	GOBAR_AA03171	acetyl-CoA C-acetyltransferase (EC 2.3.1.9)	3959.12	1195.22	2388.01	1813.32	1285.78	1833.46
A0A2P5YPA4	A0A2P5YPA4_GOSBA	GOBAR_AA03138	Bifunctional inhibitor/plant lipid transfer protein/seed storage helical domain-containing protein	4860.97	6208.56	6708.71	36147.5	33783.7	43011.5
A0A2P5YPN4	A0A2P5YPN4_GOSBA	GOBAR_AA03088	Coatomer subunit alpha	2110.41	2355.85	2225.47	6284	6931.11	8506.5
A0A2P5YPY2	A0A2P5YPY2_GOSBA	GOBAR_AA02978	CCT-epsilon	4250.66	5670.43	8473	16472.1	12379	15036.3
A0A2P5YQ21	A0A2P5YQ21_GOSBA	GOBAR_AA02925	aldehyde dehydrogenase (NAD(+)) (EC 1.2.1.3)	29375.3	33520.9	25761.2	40965.7	38418	44347.9
A0A2P5YQA7	A0A2P5YQA7_GOSBA	ES319_A13G211100v1	Proteasome subunit alpha type	63999.5	28794.4	32221.5	50643.4	22420	23075.5
A0A2P5YQB6	A0A2P5YQB6_GOSBA	GOBAR_AA02819	Sucrose synthase (EC 2.4.1.13)		2131.17		3986.47	4543.04	5796.28
A0A2P5YQJ6	A0A2P5YQJ6_GOSBA	GOBAR_AA02682	Proteasome subunit alpha type	4309.59	4025.1	2443.11	4874.49	6226.17	6841.37
A0A2P5YQN5	A0A2P5YQN5_GOSBA	GOBAR_AA02688	CNH domain-containing protein	1726.76	2150.69	2454.08	1528.44	1892.78	906.803
A0A2P5YQS2	A0A2P5YQS2_GOSBA	GOBAR_AA02627	C2 domain-containing protein	1212.02	2236.52	2525.18	2818.74	1859.27	3883.97
A0A2P5YQV4	A0A2P5YQV4_GOSBA	ES319_A05G320900v1	Methyltransferase (EC 2.1.1.-)	883.755	1257.95		1018.79	1528.13	1406.43
A0A2P5YQY5	A0A2P5YQY5_GOSBA	GOBAR_AA02558	Large ribosomal subunit protein uL15/eL18 domain-containing protein	95396.9	106968	94935.5	137918	164850	131089
A0A2P5YS42	A0A2P5YS42_GOSBA	ES319_A05G344200v1	Fructose-bisphosphate aldolase (EC 4.1.2.13)	3379.13	4851.61	2649.43	4980.28	4652.8	7165.53
A0A2P5YS54	A0A2P5YS54_GOSBA	GOBAR_AA02144	Uncharacterized protein	37160.5	40809.5	39968.1	42853.6	43687.8	39401.8
A0A2P5YS68	A0A2P5YS68_GOSBA	GOBAR_AA02139	Osmotin-like protein	29777.1	33090.8	22453.6	28703.2	32914.2	19577.7
A0A2P5YS72	A0A2P5YS72_GOSBA	ES319_A03G048800v1	UDP-glucuronate decarboxylase (EC 4.1.1.35)	23853.6	26911.9	24954.2	13445.8	18391.7	13228.3
A0A2P5YSQ7	A0A2P5YSQ7_GOSBA	GOBAR_AA01926	60S acidic ribosomal protein P0	97506.1	91986.5	98931.1	122012	124119	118415
A0A2P5YTF6	A0A2P5YTF6_GOSBA	GOBAR_AA01691	Isocitrate dehydrogenase [NADP] (EC 1.1.1.42)	12230.8	10121.8	13049.1	15456.1	20010.7	20291.3
A0A2P5YTH0	A0A2P5YTH0_GOSBA	GOBAR_AA01709	Malic enzyme	6105.77	5355.97	3773.61	20287.9	16909.9	17261.4
A0A2P5YTU1	A0A2P5YTU1_GOSBA	GOBAR_AA01555	Alpha-mannosidase (EC 3.2.1.-)	7622.77	8784.91	11079.3	18079.6	17011.8	17009.8
A0A2P5YU14	A0A2P5YU14_GOSBA	GOBAR_AA01564	Ribonuclease	19893.7	22541.9	15631	19328.6	19748.3	24126.2
A0A2P5YU79	A0A2P5YU79_GOSBA	GOBAR_AA01403	phosphoglucomutase (alpha-D-glucose-1,6-bisphosphate-dependent) (EC 5.4.2.2)	14120.5	17862.9	15924.5	34960.8	30444.7	34843.5
A0A2P5YUI1	A0A2P5YUI1_GOSBA	GOBAR_AA01309	Aromatic amino acid beta-eliminating lyase/threonine aldolase domain-containing protein	7335.42	14930.4	12974.6	2298.79	3973.32	3827.76
A0A2P5YUN6	A0A2P5YUN6_GOSBA	GOBAR_AA01262	Alpha-galactosidase (EC 3.2.1.22) (Melibiase)	3637.02	6980.82	4764.85	7570.56	7406.65	7143.93
A0A2P5YUP0	A0A2P5YUP0_GOSBA	GOBAR_AA01271	V-type proton ATPase subunit C	6840.78	8093.13	6603.69	16184.3	12434.2	13379
A0A2P5YUX3	A0A2P5YUX3_GOSBA	GOBAR_AA01163	Clathrin heavy chain linker core motif domain-containing protein		1716.95	3027.58	2962.08	3105.81	4306.78
A0A2P5YUY2	A0A2P5YUY2_GOSBA	GOBAR_AA01173	Uncharacterized protein	16383.9	11091	11887.8	19854.9	20922.7	27079.1
A0A2P5YV29	A0A2P5YV29_GOSBA	GOBAR_AA01164	Ferritin (EC 1.16.3.1)	13632.5	10420.2	10046.9	21484.8	17438.1	21159
A0A2P5YV43	A0A2P5YV43_GOSBA	GOBAR_AA01073	SNARE-complex protein Syntaxin-18 N-terminal domain-containing protein	40195.4	37906.6	39386.5	17589.5	21379	19353.9
A0A2P5YV56	A0A2P5YV56_GOSBA	ES319_A10G249300v1	SHSP domain-containing protein	34302.1	34158	44680.3	16506.3	18887.5	14119.5
A0A2P5YW41	A0A2P5YW41_GOSBA	ES319_A04G122900v1	Uncharacterized protein	11206.7	8964.92	13487.9	23756.1	27954.5	25846
A0A2P5YW82	A0A2P5YW82_GOSBA	GOBAR_AA00746	glycine--tRNA ligase (EC 6.1.1.14) (Diadenosine tetraphosphate synthetase)	4916.58	8557.96	7638.2	9181.09	8129.09	6815.8
A0A2P5YWM6	A0A2P5YWM6_GOSBA	GOBAR_AA00555	dihydrolipoyllysine-residue succinyltransferase (EC 2.3.1.61)	6195.67	11411.1	8782.73	19184.6	15368	15817
A0A2P5YWM9	A0A2P5YWM9_GOSBA	GOBAR_AA00563	Lactoylglutathione lyase (EC 4.4.1.5) (Glyoxalase I)	20860.7	21496.6	37207	45445.2	49969.5	44318.5
A0A2P5YWV8	A0A2P5YWV8_GOSBA	ES319_A07G243600v1	Proteasome subunit beta	6024.64	9235.31	12776	7350.62	6734.1	8669.75
A0A2P5YWY0	A0A2P5YWY0_GOSBA	GOBAR_AA00471	Uncharacterized protein				324.639
A0A2P5YX11	A0A2P5YX11_GOSBA	GOBAR_AA00448	MPN domain-containing protein	6623.52	7324.77	6256.31	12381.6	11026.5	13246.2
A0A2P5YX91	A0A2P5YX91_GOSBA	ES319_A12G016300v1	CN hydrolase domain-containing protein	3702.66	5362.16	3757.16	5599.77	5219.84	5172.09
A0A2P5YXC1	A0A2P5YXC1_GOSBA	ES319_A12G138400v1	Ribosomal protein L22e	83112	82780.1	84304.3	68931	79718.6	67979.1
A0A2P5YXF6	A0A2P5YXF6_GOSBA	ES319_A12G017100v1	Uncharacterized protein	44913	55086.2	51798.6	69549.3	81472	64317.4
A0A2P5YXP0	A0A2P5YXP0_GOSBA	GOBAR_AA00246	Histone H2A/H2B/H3 domain-containing protein	12427.3	9760.09	7529.47	33951.1	29625.7	28889.1
A0A2P5YXV5	A0A2P5YXV5_GOSBA	GOBAR_AA00166	T-complex protein 1 subunit gamma	9451.83	11527.9	12037.1	11700.4	11702.9	14041.4
A0A2P5YY05	A0A2P5YY05_GOSBA	ES319_A13G136800v1	Uncharacterized protein	71939.3	75233.8	68748	56264.8	64960.6	55294
A0A2P5YY60	A0A2P5YY60_GOSBA	ES319_A06G063900v1	NADH-cytochrome b5 reductase (EC 1.6.2.2)	2333.26	2015.08	1244.83	3925.04	3814.84	3245.94
A0A2P5YYA2	A0A2P5YYA2_GOSBA	GOBAR_AA00033	Ribosomal protein L19	31653.7	33374.2	41624	8651.81	10650	11940.8
O43790	KRT86_HUMAN	KRT86	Keratin, type II cuticular Hb6 (Hair keratin K2.11) (Keratin-86) (K86) (Type II hair keratin Hb6) (Type-II keratin Kb26)		1915.46		10145.6
O77727	N/A	KRT15	N/A		3489.85	1030.06	5385.98		4636.61
O82803	N/A	SRPP	N/A	870.103	1285.76	1320.11			1865.67
P00761	N/A		N/A	2294810	2643160	4284810	1995680	3067160	2338340
P00883	N/A	ALDOA	N/A		67004	80175.3	140321
P02662	N/A	CSN1S1	N/A	13466.9	9814.8	15397.1	6292.21	11972.6	12225
P02663	N/A	CSN1S2	N/A	10601.4	11476.4	19024.2	6664.99	13195.8	11657.3
P02668	N/A	CSN3	N/A	14704.2	21107.3	33681	8727.78	16173.4	18212.8
P02768	ALBU_HUMAN	ALB	Albumin	7884.21	13521.3	14081.8	8020.74	10368.3	6568.23
P02769	N/A	ALB	N/A	2518.32	8326.77	11361.9	3271.14	6263.32	3437.19
P04264	K2C1_HUMAN	KRT1	Keratin, type II cytoskeletal 1 (67 kDa cytokeratin) (Cytokeratin-1) (CK-1) (Hair alpha protein) (Keratin-1) (K1) (Type-II keratin Kb1)	17145.3	91210	32912	93364.4	26353.5	122804
P13645	K1C10_HUMAN	KRT10	Keratin, type I cytoskeletal 10 (Cytokeratin-10) (CK-10) (Keratin-10) (K10)	3238.34	15108.3	9516.09	37898.7	12723.5	33490.1
P35527	K1C9_HUMAN	KRT9	Keratin, type I cytoskeletal 9 (Cytokeratin-9) (CK-9) (Keratin-9) (K9)	17579.5	51960.3	12889.4	43130.8	13130	85838.5
P35908	K22E_HUMAN	KRT2	Keratin, type II cytoskeletal 2 epidermal (Cytokeratin-2e) (CK-2e) (Epithelial keratin-2e) (Keratin-2 epidermis) (Keratin-2e) (K2e) (Type-II keratin Kb2)	5256.16	17770	9288.47	56113.4	15897.3	37115.2
P78386	KRT85_HUMAN	KRT85	Keratin, type II cuticular Hb5 (Hair keratin K2.12) (Keratin-85) (K85) (Type II hair keratin Hb5) (Type-II keratin Kb25)				668.687
Q15323	K1H1_HUMAN	KRT31	Keratin, type I cuticular Ha1 (Hair keratin, type I Ha1) (Keratin-31) (K31)				1280.78
Q9NSB2	KRT84_HUMAN	KRT84	Keratin, type II cuticular Hb4 (Keratin-84) (K84) (Type II hair keratin Hb4) (Type-II keratin Kb24)		1291.77
U5HTS4	U5HTS4_GOSBA	LTP1	Non-specific lipid-transfer protein	375144	460163	324051	191727	163644	164799

## Sheet: TableS4
Table S4. List of proteins identified in human CD138+ cell pellets.
				Intensity
				Initial pellet of 300,000 cells															Initial pellet of 30,000 cells															Initial pellet of 3,000 cells
				9,000 cells			4,500 cells			1,800 cells			900 cells			300 cells			9,000 cells			4,500 cells			1,800 cells			900 cells			300 cells			1,800 cells			900 cells
Protein groups	Protein names	Genes	First Protein Description	Replicate 1	Replicate 2	Replicate 3	Replicate 1	Replicate 2	Replicate 3	Replicate 1	Replicate 2	Replicate 3	Replicate 1	Replicate 2	Replicate 3	Replicate 1	Replicate 2	Replicate 3	Replicate 1	Replicate 2	Replicate 3	Replicate 1	Replicate 2	Replicate 3	Replicate 1	Replicate 2	Replicate 3	Replicate 1	Replicate 2	Replicate 3	Replicate 1	Replicate 2	Replicate 3	Replicate 1	Replicate 2	Replicate 3	Replicate 1	Replicate 2	Replicate 3
A0A075B6K2	LV312_HUMAN	IGLV3-12	Immunoglobulin lambda variable 3-12	864006	905782	936863	2578220	1999670	2053340	4009450	3292030	3234760	5752400	4120800	4535050	12380600	10992600	12522100	951566	1078310	634265	2136740	1958410	2005410	3249860	3579860	3345830	5359090	6414700	5475280	12914300	9755500	12632400	6265720	5673500	4076160	9339440	8996660	6560520
A0A075B6P5	KV228_HUMAN	IGKV2-28	Immunoglobulin kappa variable 2-28	2390920	2273940	2551220	2805440	2858200	3006630	3384950	3296010	3609840	3820590	3555460	4019610	3973390	4523230	4428270	2754000	2285490	2856280	2954790	2844350	3302680	3738480	3606620	4162460	4173880	3965890	4387320	4542480	4508410	4955740	4196690	5578160	4221520	5316490	5674720	5130780
A0A075B6R2	HV404_HUMAN	IGHV4-4	Immunoglobulin heavy variable 4-4	1605780	1408980	1417120	2831720	2634720	2721540	4732030	4340300	4389660	5176620	5081290	4963980	5007620	5011540	5271630	1447670	1548110	1391020	2624140	2816360	2457040	3956040	4466010	4309840	4609590	4937360	4817020	4491540	4714260	4717920	3343090	4730630	3999210	4241260	4633820	4676750
A0A0A0MRZ8	KVD11_HUMAN	IGKV3D-11	Immunoglobulin kappa variable 3D-11	2254200	888922	1174080	2669770	933261	1298790	4005460	1227820	1736320	5207980	1375810	2034850	5827580	1616330	2337960	827920	723892	1167920	918078	760615	1288660	1251270	894534	1761100	1528030	1059950	2066240	1703270	1119030	2346550	15865700	7437600	4165840	22863300	8621970	5152380
A0A0B4J2F0	PIOS1_HUMAN	PIGBOS1	Protein PIGBOS1 (PIGB opposite strand protein 1)	1771090	1497540	1743260	2025970	1643640	2049600	2822690	2309740	2568370	3418920	3224950	3151770	4503290	5465110	5585340	1686510	1708280	1544470	1994570	2024570	1980880	2342220	2677090	2738090	3106730	3662000	3466530	3980060	5976630	4660840	2948380	2937930	3065090	4170600	4461430	3586710
A0A0C4DH55	KVD07_HUMAN	IGKV3D-7	Immunoglobulin kappa variable 3D-7	1267770	1124680	1108260	1680260	1638870	1644750	3393680	2886280	3015340	3964920	3899850	3769930	5118890	4768390	4676440	1085310	1067260	999891	1551480	1461110	1323780	2722870	2673590	2856450	3610890	3405350	3652070	4110960	4094500	3877380	3510920	3573580	2902710	3872280	4120320	3170980
A0AV96	RBM47_HUMAN	RBM47	RNA-binding protein 47 (RNA-binding motif protein 47)	785289	623648	899722	1378710	1090330	1303060	2911800	2650510	2579070	3608060	3401420	3389910	3575650	3876360	4215230	761967	1065060	730008	1628850	1544110	1600760	2724050	3168710	2796780	3823080	3993190	3723690	3875120	4672240	3580340	2664980	4831400	3634190	4651280	5300250	4683120
A0AVT1	UBA6_HUMAN	UBA6	Ubiquitin-like modifier-activating enzyme 6 (Ubiquitin-activating enzyme 6) (EC 6.2.1.45) (Monocyte protein 4) (MOP-4) (Ubiquitin-activating enzyme E1-like protein 2) (E1-L2)	1808340	1541090	1711110	2023470	1972230	1989400	2326300	2085150	2159330	2909870	2679810	2054940	5189250	5026760	4816400	1621260	1500570	1497740	1747460	1846310	1719470	2078160	2518470	2162250	2887720	2997210	2399020	4578280	4590680	5184810	3105750	3320400	2488000	3660790	4699320	3250500
A0FGR8	ESYT2_HUMAN	ESYT2	Extended synaptotagmin-2 (E-Syt2) (Chr2Syt)	1513870	1451140	1519190	1853940	1756350	1814940	2643590	2456230	2571020	3020070	3175430	3162790	3663350	4262420	3958550	1316360	1484250	1357140	1702320	1787720	1723270	2192010	2668510	2430390	2805750	3263760	3058550	3637240	3894740	3414370	2837940	3419400	2807090	3206830	3568080	3322290
A0M8Q6	IGLC7_HUMAN	IGLC7	Immunoglobulin lambda constant 7 (Ig lambda-7 chain C region)	752178	476355	453315	1434890	660592	712200	2854110	1296210	1311220	3889740	1538460	1544940	4533130	1818490	1765930	511309	383200	501711	732193	489876	775595	1334760	863138	1430680	1655320	1071980	1891600	2202130	1111600	2202040	8771540	5436510	2989580	14476600	6886020	4353090
A1L0T0	HACL2_HUMAN	ILVBL	2-hydroxyacyl-CoA lyase 2 (EC 4.1.2.-) (Acetolactate synthase-like protein) (IlvB-like protein)	1304500	1321430	1423730	1730290	1611160	1681560	2333850	2279110	2263770	2918060	2556200	2576560	3571110	3296490	3903680	1374760	1193980	1118270	1522650	1517250	1443960	2353700	2005460	1926060	2867460	2364330	2358890	3472940	2947350	3078640	2369630	2497960	2122360	2951300	2792050	2475470
A1L188	NDUF8_HUMAN	NDUFAF8	NADH dehydrogenase [ubiquinone] 1 alpha subcomplex assembly factor 8	1294440	1122730	1283940	1667330	1470860	1595020	1976990	1723120	1691050	2427820	2355740	2505730	2746090	3240540	3653150	1333030	1199740	1312610	1442430	1477900	1672220	1605540	1611640	1799450	2203210	2238520	2472440	3245250	2754540	2771800	3151380	3286890	2764450	3867230	3760580	3304020
A2RRP1	NBAS_HUMAN	NBAS	NBAS subunit of NRZ tethering complex (Neuroblastoma-amplified gene protein) (Neuroblastoma-amplified sequence)	593765	512499	552199	1219380	1130140	1206910	2074740	1915610	2065380	2441140	2283890	2402080	3708940	3653090	4108340	448109	551502	534195	980884	1129990	1177210	1583670	1750340	1939130	2234600	2084790	2398280	3322310	3121890	3170300	2292340	3603380	2762470	3894640	4976920	4278250
A2RTX5	SYTC2_HUMAN	TARS3	Threonine--tRNA ligase 2, cytoplasmic (EC 6.1.1.3) (Threonyl-tRNA synthetase) (ThrRS) (Threonyl-tRNA synthetase protein 3)	574549	555692	507035	773575	707544	930477	2151850	2063980	2226070	2927470	2716450	2242840	3404530	3840240	3896200	433020	540139	549102	745551	953482	671762	1750870	2401340	2040970	2246340	3032930	2534000	3445120	4066050	3600850	1841190	3547080	2634580	3381880	4051490	3701330
A3KMH1	VWA8_HUMAN	VWA8	von Willebrand factor A domain-containing protein 8 (PEX7-binding protein 2) (P7BP2)	728585	358084	362777	1287680	572172	668370	2515420	1214550	1383470	3803360	1539250	1773420	4103380	1531360	1720510	371730	271654	319459	702778	486376	604340	1206470	912326	1378350	1778570	1115050	1778650	1840690	1090210	1855820	6538220	4767660	2850440	9739980	5929200	3872500
A4D1E9	GTPBA_HUMAN	GTPBP10	GTP-binding protein 10 (Protein obg homolog 2) (ObgH2)	2005560	1905680	1863840	2088000	1749040	2041690	1976220	1732820	1801480	2055370	1894190	1984680	2390490	2308270	2174050	1731930	1594550	1795510	1715190	1859000	1767240	1833910	1797960	1790500	1970960	1802390	2123570	2113780	2450020	2299910	2716320	2068820	1973920	2366130	2382060	2138420
A4D1P6	WDR91_HUMAN	WDR91	WD repeat-containing protein 91	1654140	1456920	1550130	1805510	1471230	1787590	1759900	1606460	1634360	1885130	1693190	1747410	2103020	1999940	1759060	1407530	1497670	1512210	1545210	1528800	1606490	1660850	1809090	1614870	1872770	1984100	1653610	1457450	2072310	1616880	4128370	2688980	2413980	3735370	3255470	2643360
A5A3E0	POTEF_HUMAN	POTEF	POTE ankyrin domain family member F (ANKRD26-like family C member 1B) (Chimeric POTE-actin protein)	1736710	1554300	1559530	1755810	1583240	1783100	1482640	1441210	1481380	1899870	1717660	1665340	1959360	2020620	2205930	1378940	1397090	1409560	1411550	1534540	1483240	1426660	1563720	1498750	1572530	1643410	1610940	1659040	2079960	2135150	1956970	1953790	1954960	2055900	2133730	1933770
A5YKK6	CNOT1_HUMAN	CNOT1	CCR4-NOT transcription complex subunit 1 (CCR4-associated factor 1) (Negative regulator of transcription subunit 1 homolog) (NOT1H) (hNOT1)	848433	219340	340250	1311790	315652	569124	2201890	488857	931052	2932360	607550	1116060	3453150	642873	1286780	249931	282629	472578	397345	456008	712568	540197	724280	1233680	678485	861192	1522880	719456	890106	1699110	4372900	5476120	2958060	7241700	7009780	4228470
A6NC05	YD286_HUMAN	C5orf63	Glutaredoxin-like protein C5orf63	1474390	1283520	1272130	1310030	1240280	1222800	1515840	1531780	1485770	1747710	1761800	1673160	1927560	1903070	1837940	1160830	1307850	1218650	1235550	1327440	1315030	1378870	1572900	1386440	1537840	1925880	1615680	1680820	2107400	1831420	2186340	2216320	2145440	2400780	2478160	2389630
A6NDG6	PGP_HUMAN	PGP	Glycerol-3-phosphate phosphatase (G3PP) (EC 3.1.3.21) (Aspartate-based ubiquitous Mg(2+)-dependent phosphatase) (AUM) (EC 3.1.3.48) (Phosphoglycolate phosphatase) (PGP)	825469	680138	778098	1277840	1008570	1131380	2149810	1748050	2057180	2169310	1823380	1865830	1693760	1732330	1745770	583697	643605	641187	927446	970445	1005080	1605250	1854450	2062890	1870110	1851270	2088610	1393050	1660910	1652130	1616310	2780170	2042660	2132430	2967980	2487780
A6NDU8	RIMC1_HUMAN	RIMOC1	RAB7A-interacting MON1-CCZ1 complex subunit 1 (UPF0600 protein C5orf51)	1110030	491302	536887	1095180	464888	475471	1709240	551882	597986	2090960	688446	700680	2307150	748942	817557	637246	371800	631826	548536	314791	541636	722538	373246	682888	977477	480155	839489	1138510	527281	952159	8440610	3436750	1888030	13103000	3739670	2234490
A6NFI3	ZN316_HUMAN	ZNF316	Zinc finger protein 316	597506	580262	595564	909496	878751	860898	1942590	1809560	1877760	2291870	2174250	2156960	2240580	2348550	2330870	467822	584102	501908	675664	894936	754045	1480210	1797740	1596700	1908810	2171180	1928830	1849370	2209360	1886080	1218850	2299950	1816090	2036520	2392740	2291710
A6NHR9	SMHD1_HUMAN	SMCHD1	Structural maintenance of chromosomes flexible hinge domain-containing protein 1 (SMC hinge domain-containing protein 1) (EC 3.6.1.-)	810479	777403	842348	1038610	952998	938826	1776800	1682400	1809030	2012900	1913180	1986260	2280390	2151160	2390260	842695	802416	831863	980371	1013180	930375	1626490	1672160	1714080	1834020	1961920	1879160	2120780	2177520	2080870	1246000	1901100	1547700	1812360	1914620	1736670
A6NI72	NCF1B_HUMAN	NCF1B	Putative neutrophil cytosol factor 1B (NCF-1B) (Putative SH3 and PX domain-containing protein 1B)	387385	293840	275400	608448	452399	504627	1225690	1042450	998176	2005410	1478830	1499280	2671220	2269360	2289560	185872	220194	201004	494382	362131	279936	921927	745906	628608	1353600	1090350	987593	2083260	1453570	1367060	2717660	4622040	1746870	5721040	7612910	2543930
A6NIH7	U119B_HUMAN	UNC119B	Protein unc-119 homolog B	1637530	1394230	1499420	1461190	1274990	1460110	1289820	1366450	1402180	1462570	1245790	1446350	1514340	1563210	1579580	1331460	1353370	1407870	1305250	1342990	1265580	1218860	1375410	1385910	1127530	1334470	1237770	1436880	1635210	1432570	1813780	1307160	1617680	1572750	1233940	1419780
A6NK58	LIPT2_HUMAN	LIPT2	Octanoyl-[acyl-carrier-protein]:protein N-octanoyltransferase LIPT2, mitochondrial (Lipoate-protein ligase B) (Lipoyl/octanoyl transferase) (Lipoyltransferase 2) (EC 2.3.1.181) (Octanoyl-[acyl-carrier-protein]-protein N-octanoyltransferase)	575871	733299	625257	942284	963775	898560	1538520	1351270	1415140	1821160	1654940	1699290	1856020	1751500	1999130	907028	852287	474012	844666	983569	708175	1292680	1151270	1314810	1544700	1511470	1526430	1810600	1515110	1641050	1311130	2066200	1552510	1655510	2349840	1853510
A8K2U0	A2ML1_HUMAN	A2ML1	Alpha-2-macroglobulin-like protein 1 (C3 and PZP-like alpha-2-macroglobulin domain-containing protein 9)	832674	728140	838947	1035490	1051680	997646	1270660	1221190	1203500	1350480	1372880	1402970	1720900	1839340	1824570	814594	837622	834976	1061440	1097210	1076660	1196020	1311420	1304160	1392400	1419050	1432240	1597710	1690900	1747000	1452670	1641260	1467170	1462040	1647160	1537670
A8MWD9	RUXGL_HUMAN	SNRPGP15	Putative small nuclear ribonucleoprotein G-like protein 15	881807	869850	856632	1011810	963164	991155	1340760	1309370	1326560	1439510	1458720	1426160	1456330	1452080	1389510	869242	906745	858541	941308	1009960	958580	1238020	1277240	1282520	1395500	1493560	1407060	1470280	1494440	1520240	1182550	1517250	1467220	1566630	1635860	1695670
A8MWX3	WASH4_HUMAN	WASH4P	Putative WAS protein family homolog 4 (Protein FAM39CP)	1010930	994142	971682	1192540	1159880	1198940	1211700	1201980	1219080	1297220	1266580	1286730	1276940	1303690	1386900	928948	973019	926330	1071600	1081180	1099100	1095040	1201430	1116950	1166860	1237620	1170930	1136380	1242270	1136930	1305710	1416240	1328890	1376130	1381090	1355410
A8MXV4	NUD19_HUMAN	NUDT19	Acyl-coenzyme A diphosphatase NUDT19 (EC 3.6.1.-) (EC 3.6.1.77) (Nucleoside diphosphate-linked moiety X motif 19) (Nudix motif 19)	807099	810801	813181	1028690	978667	995492	1219430	1266260	1230900	1264180	1332570	1247260	1314340	1352770	1316290	742205	834640	806304	858173	974853	907345	1107780	1226350	1120620	1154640	1272070	1134630	1174080	1340340	1179960	1213280	1453470	1386740	1366520	1478460	1459550
B2RPK0	HGB1A_HUMAN	HMGB1P1	Putative high mobility group protein B1-like 1 (High mobility group protein B1 pseudogene 1) (Putative high mobility group protein 1-like 1) (HMG-1L1)	545974	484724	534697	774435	700887	789039	1030740	978066	1036330	1154800	1085060	1105320	1403240	1298070	1397590	751177	604419	635886	1039050	905704	881798	1378600	1211630	1284830	1396990	1290480	1335610	1694580	1520790	1425280	1295200	1463560	1433800	1594280	1510200	1509150
B5ME19	EIFCL_HUMAN	EIF3CL	Eukaryotic translation initiation factor 3 subunit C-like protein	529570	504066	541191	777654	733906	676449	1593330	1351210	1435090	1408410	1331090	1302060	1498750	1352880	1371720	499578	510680	478089	681761	592620	635741	1530480	1422370	1462060	1445330	1317570	1463170	1455370	1228360	1452950	653109	1130790	1029560	1172590	1126540	1008200
B7ZAQ6	GPHRA_HUMAN	GPR89A	Golgi pH regulator A (Protein GPR89A) (Putative MAPK-activating protein PM01) (Putative NF-kappa-B-activating protein 90)	1230960	1247470	1231550	1133490	1131660	1127070	985046	1027490	993266	953018	968613	958039	1005320	1198600	1148680	1140560	1171080	1114990	1109620	1153660	1217220	1031750	970470	1037060	1003190	932806	1036660	1175070	1066720	1340420	804265	927285	953147	945000	893470	967098
B9A064	IGLL5_HUMAN	IGLL5	Immunoglobulin lambda-like polypeptide 5 (G lambda-1) (Germline immunoglobulin lambda 1)	828806	693097	813502	987827	920889	1002060	1213150	1058690	1168490	1435770	1255220	1408450	1484940	1426300	1565240	485701	526217	559310	572026	628251	697750	703391	743683	792741	827839	780074	937838	985274	1092960	1049970	1354250	1573350	1167920	1688330	1753750	1334160
C9JLW8	MCRI1_HUMAN	MCRIP1	Mapk-regulated corepressor-interacting protein 1 (Granulin-2) (Protein FAM195B)	621772	593528	595551	723364	699242	714637	1084800	1075660	1092860	1253250	1248150	1194130	1271530	1318570	1270240	571910	635264	551259	656724	725169	684888	922698	1068220	1056670	1155840	1309680	1222790	1228570	1327830	1258960	1010800	1411940	1218960	1260890	1588670	1539550
E9PAV3	NACAM_HUMAN	NACA	Nascent polypeptide-associated complex subunit alpha, muscle-specific form (Alpha-NAC, muscle-specific form) (skNAC)	597728	602487	589733	599431	653565	641012	1022000	1131430	1059770	1108800	1204170	1152820	1207060	1373000	1347080	664486	677878	721326	710241	742163	707805	999367	1143960	1038340	1110300	1199080	1110770	1167510	1251850	1157490	1018450	1420380	1130510	1053300	1421540	1327150
E9PRG8	CK098_HUMAN	C11orf98	Uncharacterized protein C11orf98	627456	573002	600818	792930	750544	766955	1108650	1066210	1129600	1127380	1077010	1134190	1179940	1154430	1265460	611679	607961	573803	752073	768164	735433	1045580	1057500	1114900	1109530	1136710	1150660	1132700	1169320	1234830	898569	1139790	1089460	1039160	1158060	1128190
L0R6Q1	S35U4_HUMAN	SLC35A4	SLC35A4 upstream open reading frame protein (SLC35A4 microprotein) (SLC35A4-MP)	830282	739319	765416	688513	589184	617003	962674	956871	965962	1211600	1121540	1159270	1285500	1206030	1313130	763875	824201	786047	575095	645028	560867	822130	1008540	873246	978843	1215650	1056560	1157960	1231060	1164000	980818	1226660	1019680	994809	1376040	1252330
L0R819	ASURF_HUMAN	ASDURF	ASNSD1 upstream open reading frame protein (ASNSD1 small/short open reading frame-encoded polypeptide) (ASNSD1-SEP)	637315	567177	621180	796464	777532	777021	1142090	1188690	1170940	1230490	1234950	1026910	1089620	952105	1099850	559279	513350	570885	891727	704895	696792	961297	1291880	929202	993182	1168140	874729	1059760	1031550	1100830	1057160	592690	534459	1153310	595026	597550
L0R8F8	MIDUO_HUMAN	MIEF1	Mitochondrial ribosome and complex I assembly factor AltMIEF1 (Alternative MIEF1 protein) (AltMIEF1) (MIEF1 microprotein) (MIEF1-MP) (alternative transcript upstream of MiD51) (AltMiD51)	698950	650128	716326	742652	701146	809709	882629	881899	939474	1043840	1011510	1038120	1047730	1071890	1201670	559106	632098	664331	646415	784032	700734	743921	885695	807479	874939	968816	936489	966892	1040680	984704	890723	1136180	934162	993666	1267460	1131170
O00115	DNS2A_HUMAN	DNASE2	Deoxyribonuclease-2-alpha (EC 3.1.22.1) (Acid DNase) (Deoxyribonuclease II alpha) (DNase II alpha) (Lysosomal DNase II) (R31240_2)	385690	364125	448697	624050	557176	667692	1096640	1082780	1218390	1097540	1021310	1162900	1174390	1186000	1257480	347878	277197	277754	468215	457965	429199	761118	821517	810493	909044	829707	800418	893185	916320	874628	948674	1437290	929307	1345670	1462050	1157190
O00116	ADAS_HUMAN	AGPS	Alkyldihydroxyacetonephosphate synthase, peroxisomal (Alkyl-DHAP synthase) (EC 2.5.1.26) (Aging-associated gene 5 protein) (Alkylglycerone-phosphate synthase)	356249	362220	361432	562571	547210	569063	770035	776510	796304	899552	919550	884176	922967	1023440	986751	317049	384361	407793	499969	580819	535327	748135	802288	815896	956865	970939	919814	1058380	1135260	1036540	919139	1132020	1073000	1061340	1256590	1168750
O00139	KIF2A_HUMAN	KIF2A	Kinesin-like protein KIF2A (Kinesin-2) (hK2)	445242	415194	442106	583407	534914	563113	910468	892123	904344	984791	974025	997299	940735	981479	924768	387306	409388	413671	526780	542180	527043	826373	825755	864287	903460	926455	938689	879734	889952	908201	838115	1115100	975695	1036300	1155860	1053630
O00148	DX39A_HUMAN	DDX39A	ATP-dependent RNA helicase DDX39A (EC 3.6.4.13) (DEAD box protein 39) (Nuclear RNA helicase URH49)	548287	500481	534824	715072	588806	677065	742955	713190	722305	820509	788374	833707	1375680	1073590	1318340	531767	547980	566906	777065	794383	712823	648178	673269	667125	700322	790789	833845	1159380	1150040	1111180	669446	749727	724643	593668	856363	728175
O00151	PDLI1_HUMAN	PDLIM1	PDZ and LIM domain protein 1 (C-terminal LIM domain protein 1) (Elfin) (LIM domain protein CLP-36)	268081	257735	222848	435323	406859	376825	787363	785922	802990	1055880	1043000	1052810	1141380	1253700	1190840	222879	270101	348678	386764	425885	423127	699013	755360	794158	1011020	987472	1077730	1185150	1094360	1213650	548516	1020470	942674	876864	1144410	1147300
O00154	BACH_HUMAN	ACOT7	Cytosolic acyl coenzyme A thioester hydrolase (EC 3.1.2.2) (Acyl-CoA thioesterase 7) (Brain acyl-CoA hydrolase) (BACH) (hBACH) (CTE-IIa) (CTE-II) (Long chain acyl-CoA thioester hydrolase)	539450	458778	506151	662786	544119	595605	912337	791033	881070	981310	863418	931261	1029140	933245	1089650	403124	525950	477401	477281	577578	541411	733997	836626	787725	828282	906338	917673	880554	942033	954163	544222	836520	764097	686382	884170	799876
O00159	MYO1C_HUMAN	MYO1C	Unconventional myosin-Ic (Myosin I beta) (MMI-beta) (MMIb)	451393	460367	443299	537437	528858	547815	815606	800747	796914	877473	896644	869411	972283	1007690	1009900	474614	433047	423289	484599	552804	504714	717193	755522	776037	815832	868836	845909	961730	936237	1000260	504067	854550	765526	743467	887466	880863
O00161	SNP23_HUMAN	SNAP23	Synaptosomal-associated protein 23 (SNAP-23) (Vesicle-membrane fusion protein SNAP-23)	585268	617004	670264	992088	844484	936888	695273	622377	689935	694296	607820	705990	730980	663968	767249	511388	652369	578016	707856	765522	859697	622745	605298	656540	699627	830047	711228	812432	921452	765506	528508	727127	618521	700994	875520	895595
O00165	HAX1_HUMAN	HAX1	HCLS1-associated protein X-1 (HS1-associating protein X-1) (HAX-1) (HS1-binding protein 1) (HSP1BP-1)	462799	475103	464790	665837	643955	634843	733587	772869	793674	778272	802053	837282	813173	848209	909669	367510	489347	404894	488244	659189	539296	567389	755371	620424	613036	836468	669383	638667	837889	712188	831859	1042170	1022420	951384	1083340	1053380
O00170	AIP_HUMAN	AIP	AH receptor-interacting protein (AIP) (Aryl-hydrocarbon receptor-interacting protein) (HBV X-associated protein 2) (XAP-2) (Immunophilin homolog ARA9)	111114	110824	117809	139776	146041	149314	171345	175454	176053	181041	189150	187739	200228	211948	211573	247660	342138	210893	346222	445076	280356	426204	536660	360604	459912	588684	382410	508018	646384	406953	1840800	2882730	2696910	2664730	3163720	3622920
O00178	GTPB1_HUMAN	GTPBP1	GTP-binding protein 1 (G-protein 1) (GP-1) (GP1)	452029	393056	374757	535086	535114	563263	766159	836964	842721	903452	910349	943376	952375	928514	987710	264790	383681	386681	474401	559108	473873	708526	818833	769342	838069	861973	847242	926527	888924	888594	533397	785375	651554	580266	867674	715129
O00182	LEG9_HUMAN	LGALS9	Galectin-9 (Gal-9) (Ecalectin) (Tumor antigen HOM-HD-21)	480459	440376	519907	663292	623545	673716	690837	681378	678692	684253	628207	697959	721722	709963	802443	541459	474884	472050	701388	642552	614218	843683	740346	719678	778117	719523	685297	853437	709924	798444	912882	803328	700985	934418	837085	737792
O00186	STXB3_HUMAN	STXBP3	Syntaxin-binding protein 3 (Platelet Sec1 protein) (PSP) (Protein unc-18 homolog 3) (Unc18-3) (Protein unc-18 homolog C) (Unc-18C)	198410	199425	222530	344387	361224	390691	427040	567527	563891	406989	532776	506347	451010	572706	563294	167471	182134	152780	447972	477672	553522	721394	706960	762528	687605	602400	673857	766455	556262	689128	3097880	1019450	1003630	2309660	843903	1031650
O00193	SMAP_HUMAN	SMAP	Small acidic protein	419999	531771	553556	559085	486397	560535	556975	574138	596796	716092	779670	560085	902789	834288	924257	480565	434292	399079	424071	504589	432166	575596	672916	561492	649027	717807	734881	671947	754058	705191	655412	1107810	779745	729654	1136180	1023210
O00203	AP3B1_HUMAN	AP3B1	AP-3 complex subunit beta-1 (Adaptor protein complex AP-3 subunit beta-1) (Adaptor-related protein complex 3 subunit beta-1) (Beta-3A-adaptin) (Clathrin assembly protein complex 3 beta-1 large chain)	638335	613315	638012	521767	495940	511084	646510	606580	634592	767560	700798	757505	868900	815544	883997	663988	619317	670514	474510	512815	497967	535527	653151	517002	671015	808122	649768	746102	854775	736704	436860	676283	585300	598022	705455	667653
O00217	NDUS8_HUMAN	NDUFS8	NADH dehydrogenase [ubiquinone] iron-sulfur protein 8, mitochondrial (EC 7.1.1.2) (Complex I-23kD) (CI-23kD) (NADH-ubiquinone oxidoreductase 23 kDa subunit) (TYKY subunit)	931089	214300	323470	887341	171724	281680	678230	154494	226604	740930	148618	237022	943461	172772	306463	140032	411073	424642	118793	280391	413048	112991	266459	309203	107955	263313	346291	128574	273905	383273	3540580	1868710	1081280	3363700	1866360	934616
O00231	PSD11_HUMAN	PSMD11	26S proteasome non-ATPase regulatory subunit 11 (26S proteasome regulatory subunit RPN6) (26S proteasome regulatory subunit S9) (26S proteasome regulatory subunit p44.5)	292073	92733	120323	400114	120408	147760	683104	178785	242036	826123	216206	282053	878462	244983	326182	168228	78996.7	129780	186125	98967.3	158132	317337	159283	259967	421060	189404	321284	468196	210250	340792	3638640	1472320	756091	6107810	1502260	949762
O00232	PSD12_HUMAN	PSMD12	26S proteasome non-ATPase regulatory subunit 12 (26S proteasome regulatory subunit RPN5) (26S proteasome regulatory subunit p55)	641380	689758	684356	714257	742656	728845	598526	575880	595527	675206	634583	656107	643676	651030	657836	657664	675734	658235	677773	699010	716381	527495	584934	561009	628221	647224	634069	645752	655917	647156	487608	597040	569970	529096	650179	621305
O00233	PSMD9_HUMAN	PSMD9	26S proteasome non-ATPase regulatory subunit 9 (26S proteasome regulatory subunit p27)	314252	334579	332402	469078	435595	435578	773749	679053	695955	786076	842867	860345	747205	811139	870354	370137	369733	362693	498414	470399	485403	648482	660509	654998	875857	852899	861816	889024	799542	806397	433986	649325	528630	528910	631152	743153
O00244	ATOX1_HUMAN	ATOX1	Copper transport protein ATOX1 (Metal transport protein ATX1)	57529.4	48361	48828.1	173106	134490	145263	796571	760450	748446	863396	844092	857138	928506	896680	873063	81747.8	71352.1	66700	159193	170047	162800	871591	868619	944113	1051950	895678	1057960	1070960	1020360	990892	510955	797422	648317	674927	851469	766300
O00257	CBX4_HUMAN	CBX4	E3 SUMO-protein ligase CBX4 (EC 2.3.2.-) (Chromobox protein homolog 4) (Polycomb 2 homolog) (Pc2) (hPc2)	426698	429350	418866	476798	492364	521191	582284	637656	601776	681770	742268	647968	598573	880821	833900	362830	379306	404743	392811	549358	457075	474281	614112	543767	575617	765828	636573	681721	825872	667814	559336	791587	705048	738612	913342	803346
O00264	PGRC1_HUMAN	PGRMC1	Membrane-associated progesterone receptor component 1 (mPR) (Dap1) (IZA)	264881	265241	277319	358083	322458	311954	718439	747287	713412	753911	809876	802877	832134	859044	801357	248950	250996	235490	265580	301790	270240	658740	764624	650050	684639	844628	706186	630475	840374	653911	605956	806648	655939	698264	880869	782971
O00267	SPT5H_HUMAN	SUPT5H	Transcription elongation factor SPT5 (hSPT5) (DRB sensitivity-inducing factor 160 kDa subunit) (DSIF p160) (DRB sensitivity-inducing factor large subunit) (DSIF large subunit) (Tat-cotransactivator 1 protein) (Tat-CT1 protein)	670248	610286	647638	747079	635678	701676	620770	586921	571135	572097	532536	505368	517191	499577	498823	692277	635944	671036	680874	611209	715973	640511	597603	625454	600663	543614	556291	551185	534754	490855	581928	469796	546081	565380	451750	549397
O00273	DFFA_HUMAN	DFFA	DNA fragmentation factor subunit alpha (DNA fragmentation factor 45 kDa subunit) (DFF-45) (Inhibitor of CAD) (ICAD)	540525	471100	492926	719216	591548	670234	755172	767618	808388	705216	619517	701173	701895	628699	690725	416005	409043	405584	561427	548615	541832	620632	581800	665702	577587	546122	554015	566222	586119	572890	530325	420793	602203	536604	409741	507449
O00287	RFXAP_HUMAN	RFXAP	Regulatory factor X-associated protein (RFX-associated protein) (RFX DNA-binding complex 36 kDa subunit)	332838	268182	255802	258319	218467	225505	643064	572041	668331	880555	767905	907500	1132770	917729	1209460	270469	321047	305444	204901	258520	259464	515950	508723	469885	719390	884150	584363	898526	1065870	667518	373104	697853	341942	543350	875332	792941
O00299	CLIC1_HUMAN	CLIC1	Chloride intracellular channel protein 1 (Chloride channel ABP) (Glutaredoxin-like oxidoreductase CLIC1) (EC 1.8.-.-) (Glutathione-dependent dehydroascorbate reductase CLIC1) (EC 1.8.5.1) (Nuclear chloride ion channel 27) (NCC27) (Regulatory nuclear chloride ion channel protein) (hRNCC)	478624	540294	419561	497158	545094	438290	498412	525921	451364	550508	577695	519818	682680	606747	597247	553374	529345	486825	491277	513724	486666	468383	537157	458861	517378	627661	524900	518159	663874	599470	783333	826718	724973	825038	830220	813961
O00303	EIF3F_HUMAN	EIF3F	Eukaryotic translation initiation factor 3 subunit F (eIF3f) (Deubiquitinating enzyme eIF3f) (EC 3.4.19.12) (Eukaryotic translation initiation factor 3 subunit 5) (eIF-3-epsilon) (eIF3 p47)	360974	365154	372798	493605	464842	482705	679924	676920	684105	690277	695123	688184	650787	674674	693451	340338	375883	334431	436441	459287	446290	610686	643204	643641	619300	677945	651146	610375	653935	640803	475598	665835	634336	585557	645225	667534
O00330	ODPX_HUMAN	PDHX	Pyruvate dehydrogenase protein X component, mitochondrial (Dihydrolipoamide dehydrogenase-binding protein of pyruvate dehydrogenase complex) (E3-binding protein) (E3BP) (Lipoyl-containing pyruvate dehydrogenase complex component X) (proX)	256247	258968	249625	256746	233807	214306	720993	631584	659334	852579	794802	850938	783910	904418	869580	239408	253793	189718	235045	252901	174490	460361	632700	635192	667861	725404	728104	754474	796994	815734	229850	825321	724770	702484	934240	801851
O00391	QSOX1_HUMAN	QSOX1	Sulfhydryl oxidase 1 (hQSOX) (EC 1.8.3.2) (Quiescin Q6)	187909	181705	186368	291315	254983	259180	628620	545964	627022	699224	679044	756344	787290	736348	899559	284039	195368	218881	317351	330580	243051	584312	596384	609899	726485	771158	730171	804813	811369	770006	424692	914837	697670	658136	1002260	869834
O00399	DCTN6_HUMAN	DCTN6	Dynactin subunit 6 (Dynactin subunit p27) (Protein WS-3)	476055	432316	463978	612792	528719	597400	636402	647076	599992	611733	620603	605457	576863	536921	567507	426856	455603	402463	541904	563392	508960	604845	646357	636486	600737	616702	571615	546074	622156	535376	573930	598197	595312	607428	551259	554244
O00400	ACATN_HUMAN	SLC33A1	Acetyl-coenzyme A transporter 1 (AT-1) (Acetyl-CoA transporter 1) (Solute carrier family 33 member 1)	451864	484006	499468	516466	502515	584153	627901	664966	685364	620412	588308	649932	536261	605254	582352	487538	432779	453302	539472	483565	534226	497221	549641	528696	486574	526114	505170	488300	521710	481789	353074	601766	676706	548453	591227	586958
O00401	WASL_HUMAN	WASL	Actin nucleation-promoting factor WASL (Neural Wiskott-Aldrich syndrome protein) (N-WASP)	374795	369267	386505	492391	455344	512154	595286	519827	536682	615010	608360	622261	581671	591111	613030	309554	365857	325947	396528	468054	431637	493564	545021	529898	573590	610476	590403	573201	606643	567422	450288	696327	618090	673144	724094	695441
O00410	IPO5_HUMAN	IPO5	Importin-5 (Imp5) (Importin subunit beta-3) (Karyopherin beta-3) (Ran-binding protein 5) (RanBP5)	725996	733979	728994	588226	648371	603946	405826	451409	436659	455699	382057	404852	504916	507794	519659	698361	760357	718536	675968	664051	674243	471639	381020	451291	412556	443720	432328	512555	510725	488508	434715	305735	407332	371190	370393	401847
O00411	RPOM_HUMAN	POLRMT	DNA-directed RNA polymerase, mitochondrial (MtRPOL) (EC 2.7.7.6)	436585	412120	451348	457466	460759	460629	467826	473819	469874	577005	592334	573635	605778	696059	654688	430707	374064	408214	450472	442837	483081	465639	435707	476897	572897	559447	575658	600264	608043	639066	540023	558597	493250	502696	614996	605858
O00422	SAP18_HUMAN	SAP18	Histone deacetylase complex subunit SAP18 (18 kDa Sin3-associated polypeptide) (2HOR0202) (Cell growth-inhibiting gene 38 protein) (Sin3-associated polypeptide p18)	412617	398337	449096	407070	350307	366290	549555	499530	565690	643423	668222	627185	719437	706772	922632	435163	348813	404135	354307	327135	346667	465424	588792	497196	546034	646169	569626	625083	794964	474768	371132	503943	287476	339005	598871	414858
O00429	DNM1L_HUMAN	DNM1L	Dynamin-1-like protein (EC 3.6.5.5) (Dnm1p/Vps1p-like protein) (DVLP) (Dynamin family member proline-rich carboxyl-terminal domain less) (Dymple) (Dynamin-like protein) (Dynamin-like protein 4) (Dynamin-like protein IV) (HdynIV) (Dynamin-related protein 1)	469990	472240	488775	465171	393970	476346	517369	478258	592614	542438	451847	472071	691966	704336	713405	496177	456458	476211	421150	434461	403904	441865	489171	469341	462411	510256	464160	510378	602977	590749	507288	455928	510965	428271	399959	452832
O00442	RTCA_HUMAN	RTCA	RNA 3'-terminal phosphate cyclase (RNA cyclase) (RNA-3'-phosphate cyclase) (EC 6.5.1.4) (RNA terminal phosphate cyclase domain-containing protein 1) (RTC domain-containing protein 1)	263350	264313	268071	382679	332559	372203	492460	390940	462499	769260	725054	757718	793080	858015	999910	306248	236551	292471	446980	313301	401997	319925	362215	342360	604360	661860	603621	645150	733082	685126	415846	585499	257151	264968	650327	513384
O00461	GOLI4_HUMAN	GOLIM4	Golgi integral membrane protein 4 (Golgi integral membrane protein, cis) (GIMPc) (Golgi phosphoprotein 4) (Golgi-localized phosphoprotein of 130 kDa) (Golgi phosphoprotein of 130 kDa)	364832	340372	356056	384302	360411	362364	527849	484529	474320	608031	586060	575416	573400	584298	586021	386222	358510	362686	410891	366251	407620	549670	491790	556887	646498	619670	631712	653103	629177	621987	356861	475350	429764	473873	511260	522772
O00478	BT3A3_HUMAN	BTN3A3	Butyrophilin subfamily 3 member A3	286673	296428	304195	423436	400645	425332	508383	510884	497760	477341	490646	461451	490104	509134	505475	323795	305572	289607	451230	436863	415480	582933	532600	524273	544804	503354	483877	533386	494127	483301	600293	730340	664528	718084	720074	630165
O00479	HMGN4_HUMAN	HMGN4	High mobility group nucleosome-binding domain-containing protein 4 (Non-histone chromosomal protein HMG-17-like 3) (Non-histone chromosomal protein)	204231	167720	174794	406288	359493	379795	596703	572470	592702	619985	593980	630133	575839	599742	595891	142840	200831	163072	343264	386330	348066	549318	560437	563079	582357	590696	596734	609954	583700	592234	393026	637178	623959	655862	660765	679965
O00483	NDUA4_HUMAN	NDUFA4	Cytochrome c oxidase subunit NDUFA4 (Complex I-MLRQ) (CI-MLRQ) (NADH-ubiquinone oxidoreductase MLRQ subunit)	364796	400564	382550	402699	427395	427770	480821	508397	498807	551228	581135	551325	543465	625009	594775	373331	349090	423305	370251	389878	424803	412706	483469	475715	484265	549501	550500	492547	560328	577887	460768	581758	523720	482800	604838	603620
O00487	PSDE_HUMAN	PSMD14	26S proteasome non-ATPase regulatory subunit 14 (EC 3.4.19.-) (26S proteasome regulatory subunit RPN11) (26S proteasome-associated PAD1 homolog 1)	178495	206350	215138	268638	230495	214191	643682	618820	651630	672702	651002	646967	710694	671276	760030	192181	162609	193147	187855	233834	201213	557505	607917	603520	559473	583636	624311	589833	655369	651362	422826	681414	544217	594310	666878	611545
O00499	BIN1_HUMAN	BIN1	Myc box-dependent-interacting protein 1 (Amphiphysin II) (Amphiphysin-like protein) (Box-dependent myc-interacting protein 1) (Bridging integrator 1)	234669	192429	211847	368768	315745	342139	613756	586989	602693	671271	677394	630896	616074	646698	623434	222135	199468	230503	289020	344121	337225	503291	548620	522707	587871	617183	591986	579481	588262	604980	400258	645726	538031	557404	618823	593585
O00505	IMA4_HUMAN	KPNA3	Importin subunit alpha-4 (Importin alpha Q2) (Qip2) (Karyopherin subunit alpha-3) (SRP1-gamma)	94692.6	106378	122731	230794	231588	227263	693327	658189	726916	622736	644824	648684	588933	616465	644894	124088	119729	93658.2	289572	250162	221473	658331	587611	759728	630584	660309	570392	551479	618545	595361	345935	765861	679333	687455	587102	560668
O00534	VMA5A_HUMAN	VWA5A	von Willebrand factor A domain-containing protein 5A (Breast cancer suppressor candidate 1) (BCSC-1) (Loss of heterozygosity 11 chromosomal region 2 gene A protein)	394784	428962	436467	538916	516371	529934	551277	563518	573018	546886	547938	531071	497594	547363	541662	370833	431399	391568	451070	488963	464365	491894	533187	522212	499384	557806	495658	457492	518184	454982	315826	396018	367909	364754	386109	392335
O00541	PESC_HUMAN	PES1	Pescadillo homolog	534677	560364	573987	483304	463087	504376	352998	338943	367234	415591	354938	423424	440528	356252	402122	580169	639077	524107	492382	564431	421697	355356	422457	319628	401890	516832	420580	408700	521066	438230	656119	552269	514977	552956	613179	514146
O00566	MPP10_HUMAN	MPHOSPH10	U3 small nucleolar ribonucleoprotein protein MPP10 (M phase phosphoprotein 10)	574959	604067	574896	427800	494397	497644	415583	423083	401894	462873	494747	467520	518735	517354	565772	465253	574662	529375	400815	429474	502233	317751	409539	375234	435503	498736	456482	446853	533117	494442	413989	425352	373690	413093	497436	480626
O00567	NOP56_HUMAN	NOP56	Nucleolar protein 56 (Nucleolar protein 5A)	605258	519255	934308	121844	93339.5	173487	450204	602248	556676	466117	565705	658894	323244	417056	444764	108842	426778	22710.6	19818.2	79187.4	37464.1	454208	527361	623214	483447	581651	667375	348426	469311	426520	165604	934973	677802	1025680	866901	986487
O00571	DDX3X_HUMAN	DDX3X	ATP-dependent RNA helicase DDX3X (EC 3.6.4.13) (CAP-Rf) (DEAD box protein 3, X-chromosomal) (DEAD box, X isoform) (DBX) (Helicase-like protein 2) (HLP2)	322081	237427	284088	409779	300224	337671	456271	379663	437399	632720	574220	619206	731498	797553	813727	200263	223823	222584	255126	268313	258814	324565	412195	388775	528662	555573	590813	626893	659663	668579	346565	604639	457145	499254	650584	589002
O00584	RNT2_HUMAN	RNASET2	Ribonuclease T2 (EC 4.6.1.19) (Ribonuclease 6)	438210	398788	434579	502041	419800	478261	482630	451843	501826	488213	443694	476724	525172	542556	552022	406324	417871	361210	400142	417416	389313	425343	467730	410277	415500	467441	423753	412448	487843	441467	495241	558470	454964	490836	544467	522380
O00629	IMA3_HUMAN	KPNA4	Importin subunit alpha-3 (Importin alpha Q1) (Qip1) (Karyopherin subunit alpha-4)	237818	230059	251751	425916	376950	409844	539106	525294	535808	510418	524180	527102	534071	558284	548012	209440	212148	244322	371005	377816	376241	514723	513739	533552	502417	506844	511823	531783	507221	516800	498289	595207	567966	582339	556279	572720
O00743	PPP6_HUMAN	PPP6C	Serine/threonine-protein phosphatase 6 catalytic subunit (PP6C) (EC 3.1.3.16) [Cleaved into: Serine/threonine-protein phosphatase 6 catalytic subunit, N-terminally processed]	287598	255505	293485	415320	362868	380843	546532	515861	506160	552958	525755	518258	548080	519696	505880	282772	266331	270595	357910	358415	352772	536647	488027	520885	560385	515183	523523	559221	524684	508007	448248	586982	495436	522367	575532	533608
O00754	MA2B1_HUMAN	MAN2B1	Lysosomal alpha-mannosidase (Laman) (EC 3.2.1.24) (Lysosomal acid alpha-mannosidase) (Mannosidase alpha class 2B member 1) (Mannosidase alpha-B) [Cleaved into: Lysosomal alpha-mannosidase A peptide; Lysosomal alpha-mannosidase B peptide; Lysosomal alpha-mannosidase C peptide; Lysosomal alpha-mannosidase D peptide; Lysosomal alpha-mannosidase E peptide]	143419	123941	153395	332467	288375	348929	549752	502364	561857	624091	593302	608311	673895	690878	695726	93307	139181	110103	239970	321743	256126	449917	499601	478224	494932	595453	521505	596468	676827	562647	457997	644038	592928	517048	682304	603378
O00757	F16P2_HUMAN	FBP2	Fructose-1,6-bisphosphatase isozyme 2 (FBPase 2) (EC 3.1.3.11) (D-fructose-1,6-bisphosphate 1-phosphohydrolase 2) (Muscle FBPase)	362054	410991	374189	436874	431459	421972	469543	471383	463402	470921	481151	436990	472869	471839	458511	350204	371189	357673	388975	398850	412453	404950	403554	449909	391786	418311	423596	341174	357978	421000	623476	703801	607612	648517	608911	574832
O00764	PDXK_HUMAN	PDXK	Pyridoxal kinase (EC 2.7.1.35) (Pyridoxine kinase)	325669	333675	324972	424183	419362	448448	510698	478493	501988	480650	466397	465907	504737	436411	505024	314817	343695	295875	413096	433845	410086	484219	490942	515784	465100	468600	467834	469683	498164	494626	448520	512420	518864	502698	479802	504692
O14492	SH2B2_HUMAN	SH2B2	SH2B adapter protein 2 (Adapter protein with pleckstrin homology and Src homology 2 domains) (SH2 and PH domain-containing adapter protein APS)	156484	129715	149395	285076	275495	294075	605935	585254	604413	639027	623636	610997	688769	660159	683852	124986	151274	135900	243749	281838	243628	503512	562068	551752	543849	589482	582551	584413	634803	633835	272533	531970	424366	405347	564570	509687
O14497	ARI1A_HUMAN	ARID1A	AT-rich interactive domain-containing protein 1A (ARID domain-containing protein 1A) (B120) (BRG1-associated factor 250) (BAF250) (BRG1-associated factor 250a) (BAF250A) (Osa homolog 1) (hOSA1) (SWI-like protein) (SWI/SNF complex protein p270) (SWI/SNF-related, matrix-associated, actin-dependent regulator of chromatin subfamily F member 1) (hELD)	463152	354192	471868	489802	492431	509974	471879	443296	467574	439220	433415	441795	412275	431650	505913	484638	370627	421116	426924	412055	486038	406640	393322	404672	344011	345962	342656	378695	399345	385245	661265	462573	557438	638815	412978	495080
O14498	ISLR_HUMAN	ISLR	Immunoglobulin superfamily containing leucine-rich repeat protein	368047	290409	320735	482109	468403	490064	524450	591173	562467	581739	500177	520050	575984	465815	505300	280919	455966	211508	424340	464794	327406	461688	508870	393842	425783	487788	383017	410429	466898	412800	334816	411017	432846	410448	438698	434301
O14523	C2C2L_HUMAN	C2CD2L	Phospholipid transfer protein C2CD2L (C2 domain-containing protein 2-like) (C2CD2-like) (Transmembrane protein 24)	254723	225780	224847	380229	314746	341187	525864	475765	479266	602548	528985	523933	540832	494519	492913	213903	225005	243855	333434	354331	332489	484880	452280	500682	564269	547765	560229	535753	508835	531523	384683	510942	488121	472791	507542	580371
O14524	NEMP1_HUMAN	NEMP1	Nuclear envelope integral membrane protein 1	114817	117084	128701	145673	122494	144681	614168	533310	547859	700843	671372	661059	745462	693920	737392	112446	84933.4	115052	107610	126431	129238	444854	488293	517335	576808	619948	591214	595244	669307	668641	220485	512548	388063	449689	634638	571756
O14548	CO72L_HUMAN	COX7A2L	Cytochrome c oxidase subunit 7A2-like, mitochondrial (Cytochrome c oxidase subunit 7A-related protein) (COX7a-related protein) (Cytochrome c oxidase subunit VIIa-related protein) (EB1) (Supercomplex assembly factor 1)	899236	981778	865184	1054940	909423	900092	139369	163803	138317	64904.1	76146.9	80060.3	43783	287506	65582.6	836219	912931	918202	819733	872661	846842	129328	93893.1	137002	123351	87662.2	43904.5	70422.3			765680	187992	331836	549159	261974	254273
O14561	ACPM_HUMAN	NDUFAB1	Acyl carrier protein, mitochondrial (ACP) (CI-SDAP) (NADH-ubiquinone oxidoreductase 9.6 kDa subunit)	324110	310250	272742	383479	363572	378502	403775	438346	431080	377498	383920	381600	542306	499119	547149	291385	281377	319719	336855	340004	380380	427429	471637	429561	322845	347724	328264	436180	469381	458930	349553	591141	517862	484704	735822	454100
O14562	UBFD1_HUMAN	UBFD1	Ubiquitin domain-containing protein UBFD1 (Ubiquitin-binding protein homolog)	427401	430769	437294	448305	446380	442836	438049	435911	438309	403838	407444	410631	386475	420884	391047	418529	412528	416217	424899	447490	423387	406619	404173	407667	371619	404933	369828	348638	397325	371887	360978	397019	430951	393927	401350	386886
O14569	C56D2_HUMAN	CYB561D2	Transmembrane reductase CYB561D2 (EC 7.2.1.3) (Cytochrome b561 domain-containing protein 2) (Putative tumor suppressor protein 101F6)	79221.2	67363.8	76349.5	91152	80190.6	96588.8	421965	384153	402975	679508	631366	669098	827758	904869	882214	74954.7	63704.9	63077.7	97293.1	91999.4	82767.6	254952	337932	306059	537863	616927	530122	747960	696817	702609	164250	629830	345391	499101	788991	629707
O14579	COPE_HUMAN	COPE	Coatomer subunit epsilon (Epsilon-coat protein) (Epsilon-COP)	184222	183319	194834	335125	272609	284805	499037	502656	482815	524424	518842	531835	461563	500928	483805	173654	190985	168019	260508	280829	293685	465759	486523	468754	526059	525444	496128	431533	432769	444328	322640	536863	456804	483346	542133	551804
O14593	RFXK_HUMAN	RFXANK	DNA-binding protein RFXANK (Ankyrin repeat family A protein 1) (Regulatory factor X subunit B) (RFX-B) (Regulatory factor X-associated ankyrin-containing protein)	108310	86322.4	71377.7	437761	361422	337713	397832	472043	441829	560318	455314	583202	599864	575305	669536	55518.5	106502	92124.4	284870	396647	380994	384772	348696	459563	455526	433401	534274	528611	467904	479901	382137	413637	481512	460769	467924	641356
O14602	IF1AY_HUMAN	EIF1AY	Eukaryotic translation initiation factor 1A, Y-chromosomal (eIF-1A Y isoform) (eIF1A Y isoform) (Eukaryotic translation initiation factor 4C) (eIF-4C)	155884	179634	143154	244364	268616	254812	365580	403262	380408	413276	473400	428683	458484	497147	484806	210511	263328	186754	288619	387819	267098	386244	533033	399717	452869	610669	438049	483649	622503	454091	363332	526527	506381	436828	542458	562463
O14604	TYB4Y_HUMAN	TMSB4Y	Thymosin beta-4, Y-chromosomal	880230	982141	851237	622862	638663	727287	303051	265367	336499	71311.4	106535	80921.1	200729	180945	164363	1022290	906341	876931	507614	576569	667000	416364	307759	283300	141917	80090.7	106959	278200	223652	287499	283092	70643.5	108692	126243	229115	97860.7
O14617	AP3D1_HUMAN	AP3D1	AP-3 complex subunit delta-1 (AP-3 complex subunit delta) (Adaptor-related protein complex 3 subunit delta-1) (Delta-adaptin)	50190.9	47830.4	45405.6	173493	165307	168951	569910	570246	587776	592943	595750	599912	614187	581254	599919	39228.8	54343.5	39490.2	153054	169127	157058	497043	559629	529717	535053	604554	582893	517865	588529	560575	220169	495483	419041	311650	504174	492485
O14618	CCS_HUMAN	CCS	Copper chaperone for superoxide dismutase (Superoxide dismutase copper chaperone)	149671	140297	152250	168034	156755	151679	425486	399820	406919	528367	510007	530765	646662	614354	656204	188986	184843	217929	189392	158838	174902	376683	372854	416996	516358	541719	520501	655368	630038	665782	265932	515221	321246	324651	564565	510891
O14633	LCE2B_HUMAN	LCE2B	Late cornified envelope protein 2B (Late envelope protein 10) (Skin-specific protein Xp5) (Small proline-rich-like epidermal differentiation complex protein 1B)	335388	316630	349739	396256	399847	412757	438610	452641	456322	424246	401251	423225	455745	478499	474479	261748	319403	255035	332264	410706	348683	372047	409838	413353	324978	409229	362347	343266	397451	388812	290028	435397	405128	333293	428229	385021
O14647	CHD2_HUMAN	CHD2	Chromodomain-helicase-DNA-binding protein 2 (CHD-2) (EC 3.6.4.12) (ATP-dependent helicase CHD2)	344778	332004	380528	389254	418406	397064	453784	441339	458948	408976	407613	447971	397009	394715	408355	347447	321247	340177	407662	406592	358723	437025	442058	437316	401178	411376	410211	397080	406379	376907	332139	321968	286905	286742	310123	283481
O14653	GOSR2_HUMAN	GOSR2	Golgi SNAP receptor complex member 2 (27 kDa Golgi SNARE protein) (Membrin)	185082	188046	173037	371127	338393	340447	437460	461769	487296	449922	460972	485966	463568	485097	568665	129261	176588	167479	298605	352101	301998	381050	392797	418161	399163	413424	418262	424872	441706	457138	357393	476621	456779	413543	500562	456073
O14656	TOR1A_HUMAN	TOR1A	Torsin-1A (Dystonia 1 protein) (Torsin ATPase-1A) (EC 3.6.4.-) (Torsin family 1 member A)	321880	283008	278073	314376	321323	321640	372860	387467	391326	372319	401846	358344	339167	409166	367729	312051	286785	323913	336853	336007	329654	411909	427317	434810	391069	434701	432014	398896	425419	446858	350658	458166	518244	413249	444401	440460
O14657	TOR1B_HUMAN	TOR1B	Torsin-1B (Torsin ATPase-1B) (EC 3.6.4.-) (Torsin family 1 member B)	260872	276170	282816	334596	402349	393832	350409	414894	429735	341640	374784	353025	326699	350554	323974	262124	331027	291503	379433	433061	358459	394195	443363	375439	366606	424612	317381	328326	373485	331060	435837	510349	514099	474562	549970	471350
O14662	STX16_HUMAN	STX16	Syntaxin-16 (Syn16)	147240	146680	143335	346702	381911	314154	463476	491857	382076	476103	504987	543848	608046	630439	558960	183235	148584	143070	351058	248228	346670	358818	212785	368059	446578	472635	478335	598162	584128	629289	304472	289005	207115	251888	420892	371040
O14672	ADA10_HUMAN	ADAM10	Disintegrin and metalloproteinase domain-containing protein 10 (ADAM 10) (EC 3.4.24.81) (CDw156) (Kuzbanian protein homolog) (Mammalian disintegrin-metalloprotease) (CD antigen CD156c)	268379	264312	259584	324584	310962	339019	366912	359250	368485	445489	427024	450337	479103	459062	496687	245616	238076	256894	305504	295291	327194	346434	346168	349398	415271	430183	425728	467015	470154	460943	325806	457404	402986	361887	473495	483833
O14730	RIOK3_HUMAN	RIOK3	Serine/threonine-protein kinase RIO3 (EC 2.7.11.1) (RIO kinase 3) (sudD homolog)	273986	283904	279530	340972	323282	331157	414966	425857	434513	449941	432646	453135	439584	469080	436934	244850	264378	247861	288305	324288	292807	346349	385854	369305	385560	411789	388195	407097	422588	404229	356511	450939	432514	367307	441484	446650
O14734	ACOT8_HUMAN	ACOT8	Acyl-coenzyme A thioesterase 8 (Acyl-CoA thioesterase 8) (EC 3.1.2.1) (EC 3.1.2.11) (EC 3.1.2.2) (EC 3.1.2.3) (EC 3.1.2.5) (Choloyl-coenzyme A thioesterase) (EC 3.1.2.27) (HIV-Nef-associated acyl-CoA thioesterase) (Peroxisomal acyl-CoA thioesterase 2) (PTE-2) (Peroxisomal acyl-coenzyme A thioester hydrolase 1) (PTE-1) (Peroxisomal long-chain acyl-CoA thioesterase 1) (Thioesterase II) (hACTE-III) …	282827	286617	305327	222951	227979	239977	172744	167376	178124	172900	172040	185715	165723	173028	205357	163333	243396	609367	117976	181554	434524	99074.4	147516	421156	101531	140103	398823	100085	156445	408518	1493220	797733	987171	1453310	781893	1050970
O14737	PDCD5_HUMAN	PDCD5	Programmed cell death protein 5 (TF-1 cell apoptosis-related protein 19) (Protein TFAR19)	300659	265133	307029	392890	369185	379277	407702	408781	432615	434839	417304	454832	447437	449093	503752	207660	269779	250482	296179	363908	279057	342287	383423	355730	323206	391804	339016	384625	388776	352304	313437	440575	386907	388854	435918	470134
O14744	ANM5_HUMAN	PRMT5	Protein arginine N-methyltransferase 5 (PRMT5) (EC 2.1.1.320) (72 kDa ICln-binding protein) (Histone-arginine N-methyltransferase PRMT5) (Jak-binding protein 1) (Shk1 kinase-binding protein 1 homolog) (SKB1 homolog) (SKB1Hs) [Cleaved into: Protein arginine N-methyltransferase 5, N-terminally processed]	108136	87956.3	115586	315080	293163	296396	486776	492160	502286	509275	490661	489639	510064	533698	565829	102798	119764	89355.3	268115	298619	267077	491199	481732	488756	473693	501061	495982	515847	505141	498733	182862	358794	347508	281749	371201	372309
O14745	NHRF1_HUMAN	NHERF1	Na(+)/H(+) exchange regulatory cofactor NHE-RF1 (NHERF-1) (Ezrin-radixin-moesin-binding phosphoprotein 50) (EBP50) (Regulatory cofactor of Na(+)/H(+) exchanger) (Sodium-hydrogen exchanger regulatory factor 1) (Solute carrier family 9 isoform A3 regulatory factor 1)	320536	84194.6	124025	441956	91410.8	152757	529445	107161	187520	539135	107650	189913	552101	108183	214844	174824	71930.4	138703	194583	78263.2	156101	238692	85097.9	186461	246551	83596	181733	252690	76893.7	180978	1858570	913019	572418	2312780	862589	614201
O14773	TPP1_HUMAN	TPP1	Tripeptidyl-peptidase 1 (TPP-1) (EC 3.4.14.9) (Cell growth-inhibiting gene 1 protein) (Lysosomal pepstatin-insensitive protease) (LPIC) (Tripeptidyl aminopeptidase) (Tripeptidyl-peptidase I) (TPP-I)	371374	336413	358040	357294	345078	369231	377195	342392	351699	446369	438152	439040	457052	440526	492117	404320	305289	354689	307982	309419	309646	284281	301865	308564	390230	380448	394175	425503	392886	405556	252020	365335	277499	341471	370980	333691
O14776	TCRG1_HUMAN	TCERG1	Transcription elongation regulator 1 (TATA box-binding protein-associated factor 2S) (Transcription factor CA150)	105103	107735	135139	217918	187978	186793	453206	417252	431715	482092	473977	434723	507269	445035	612413	167869	137593	127041	202454	183330	166179	422043	466423	355186	479176	475398	401450	486227	525752	500393	310155	540592	414588	497028	595318	450835
O14787	TNPO2_HUMAN	TNPO2	Transportin-2 (Karyopherin beta-2b)	614350	619260	498168	360457	472872	441886	205406	322500	214058	323510	263720	232101	298961	362563	303224	507897	582483	662472	437128	393620	369662	254711	251470	134260	273568	296597	293794	351207	390016	269330	409321	392605	360365	350734	338456	244347
O14802	RPC1_HUMAN	POLR3A	DNA-directed RNA polymerase III subunit RPC1 (RNA polymerase III subunit C1) (EC 2.7.7.6) (DNA-directed RNA polymerase III largest subunit) (DNA-directed RNA polymerase III subunit A) (RNA polymerase III 155 kDa subunit) (RPC155) (RNA polymerase III subunit C160)	434253	403892	429428	408741	378608	407122	345351	296532	342330	425675	374065	416853	448095	441734	457525	382010	292425	359397	368119	284975	373793	235503	243407	265903	338646	338634	338876	389298	386894	370626	286901	385396	299422	304749	412371	352993
O14818	PSA7_HUMAN	PSMA7	Proteasome subunit alpha type-7 (Proteasome subunit RC6-1) (Proteasome subunit XAPC7) (Proteasome subunit alpha-4) (alpha-4)	291705	286065	298453	312209	299593	322224	420272	413433	418375	391584	388848	390981	394449	396744	437237	293485	290876	280349	329207	318623	313107	412838	446453	395404	389584	412698	355096	401788	433236	380979	311497	351597	343095	353234	359716	343865
O14828	SCAM3_HUMAN	SCAMP3	Secretory carrier-associated membrane protein 3 (Secretory carrier membrane protein 3)	185977	186708	202346	218947	207932	226230	435955	368555	418113	514753	475516	493380	547345	526081	572409	168209	151467	139150	191382	192246	172102	320504	342917	332119	412465	432022	423419	501631	490809	467326	341407	460117	369676	439662	512154	421889
O14836	TR13B_HUMAN	TNFRSF13B	Tumor necrosis factor receptor superfamily member 13B (Transmembrane activator and CAML interactor) (CD antigen CD267)	261971	233825	253776	310245	304516	308736	396134	390387	402793	422540	427258	424061	426727	453193	445834	234569	246075	240572	295517	309541	294626	375356	393542	386962	411577	422448	414710	418565	431339	441300	289296	351532	332661	334880	369885	372335
O14862	AIM2_HUMAN	AIM2	Interferon-inducible protein AIM2 (Absent in melanoma 2)	253978	225426	258006	317716	283963	326963	435569	411036	467386	483390	439802	481427	505322	452371	497766	232109	215542	220699	288878	296747	264930	366313	383851	367349	414201	431936	400534	424475	444315	426610	233469	307889	283650	266587	343105	325816
O14867	BACH1_HUMAN	BACH1	Transcription regulator protein BACH1 (BTB and CNC homolog 1) (HA2303)	173421	177682	173322	255652	239556	253000	435823	428204	437228	441460	444745	438789	457326	450407	482875	193761	166619	170639	272698	249082	252217	424307	382928	441502	463029	444742	462734	470178	466216	435360	278810	375029	338917	387418	395885	401990
O14874	BCKD_HUMAN	BCKDK	Branched-chain alpha-ketoacid dehydrogenase kinase (BCKDH kinase) (BCKDHKIN) (BDK) (EC 2.7.11.1) ([3-methyl-2-oxobutanoate dehydrogenase [lipoamide]] kinase, mitochondrial) (EC 2.7.11.4)	36423.7	31271	43697	109464	88103	132347	121586	135452	213777	235339	265376	381459	298392	361734	444624	13274.8	33782.7	88861.9	61490.1	80819.1	198941	78524	110184	336986	135181	221736	623463	176222	261640	721218	473647	1281040	659759	1088820	1697760	1463520
O14880	MGST3_HUMAN	MGST3	Glutathione S-transferase 3, mitochondrial (GST-3) (EC 2.5.1.-) (Glutathione peroxidase MGST3) (EC 1.11.1.-) (LTC4 synthase MGST3) (EC 4.4.1.20)	81398.7	230409	335385	300732	280090	284228	411509	446668	487116	387486	384071	380532	334908	310055	352908	199883	61052.1	239548	270167	295897	229730	514822	510521	509499	400225	403745	407717	352122	365479	343286	467549	438188	467723	440233	367340	406397
O14925	TIM23_HUMAN	TIMM23	Mitochondrial import inner membrane translocase subunit Tim23	160614	142629	157689	278473	222828	243770	406582	373552	386222	457061	441501	445629	406668	409368	435677	166337	149713	143095	260251	245732	234029	345261	373113	397091	464760	469874	468200	376037	386153	422336	353608	487422	453361	475808	513947	503864
O14933	UB2L6_HUMAN	UBE2L6	Ubiquitin/ISG15-conjugating enzyme E2 L6 (EC 2.3.2.23) (E2 ubiquitin-conjugating enzyme L6) (Retinoic acid-induced gene B protein) (RIG-B) (UbcH8) (Ubiquitin carrier protein L6) (Ubiquitin-protein ligase L6)	284907	268696	297675	325881	317779	317436	359839	369190	354874	353869	366588	364136	383867	415625	453272	302411	269040	279167	300477	319107	291402	352856	377363	351066	352247	403548	357587	381172	441475	393278	324884	401441	373697	313039	407850	376247
O14949	QCR8_HUMAN	UQCRQ	Cytochrome b-c1 complex subunit 8 (Complex III subunit 8) (Complex III subunit VIII) (Ubiquinol-cytochrome c reductase complex 9.5 kDa protein) (Ubiquinol-cytochrome c reductase complex ubiquinone-binding protein QP-C)	149442	118610	136676	160219	114062	151529	290536	246999	251615	464797	375373	363439	891378	856626	945142	133676	102102	116056	135135	104308	123148	191408	301135	262536	362092	437808	362277	764231	830034	743374	102893	459338	270809	323838	490909	421928
O14950	ML12B_HUMAN	MYL12B	Myosin regulatory light chain 12B (MLC-2A) (MLC-2) (Myosin regulatory light chain 2-B, smooth muscle isoform) (Myosin regulatory light chain 20 kDa) (MLC20) (Myosin regulatory light chain MRLC2) (SHUJUN-1)	195540	177541	190182	217414	191756	197183	398511	402012	406088	517675	500963	467186	497292	504638	517608	190927	178095	173329	201270	215078	209510	331663	386520	374504	452449	508571	493731	458846	489428	435474	229865	373867	307341	270111	401534	343440
O14957	QCR10_HUMAN	UQCR11	Cytochrome b-c1 complex subunit 10 (Complex III subunit 10) (Complex III subunit XI) (Ubiquinol-cytochrome c reductase complex 6.4 kDa protein)	216723	222819	222404	284249	266508	261652	352254	348561	348039	379272	372637	374032	415585	375565	427805	250620	227651	254777	294799	294945	296215	375929	362514	379528	419298	394728	425560	439935	437250	465054	325979	355236	359693	377535	395081	405153
O14964	HGS_HUMAN	HGS	Hepatocyte growth factor-regulated tyrosine kinase substrate (Hrs) (Protein pp110)	229500	238298	220284	219569	209364	236771	316610	286446	286392	473439	462126	472163	492979	524498	581375	229022	190739	214331	226234	191502	227090	258781	281284	301190	451919	481618	456781	479387	446725	506744	217460	461412	325688	295094	429647	457581
O14967	CLGN_HUMAN	CLGN	Calmegin	35697.3	37017.3	47758.4	174893	152202	180601	365112	354137	383099	559035	528054	510966	594754	592962	600512	62880.2	53618	37527.8	220810	195230	152189	339178	317192	345278	482322	497944	538317	609927	575606	636570	87272	398551	316688	317843	574970	489046
O14972	VP26C_HUMAN	VPS26C	Vacuolar protein sorting-associated protein 26C (Down syndrome critical region protein 3) (Down syndrome critical region protein A)	7058.46	6226.46	10663.5	94647.4	129360	116616	272207	361570	367023	638389	583624	655566	688246	610659	706613	7440.62	13191	5596.15	110923	144712	78376.1	375608	378246	347499	628272	580030	604401	534749	554756	589822	45950.5	415626	287437	120609	644972	637764
O14974	MYPT1_HUMAN	PPP1R12A	Protein phosphatase 1 regulatory subunit 12A (Myosin phosphatase-targeting subunit 1) (Myosin phosphatase target subunit 1) (Protein phosphatase myosin-binding subunit)	283552	341564	310372	311339	348730	341277	322186	364098	335229	307217	311888	305721	301058	347154	304187	330951	322657	348792	330252	328835	361881	343826	355744	341416	334976	345182	321601	362662	349004	343820	398523	419563	382725	408743	385256	378779
O14976	GAK_HUMAN	GAK	Cyclin-G-associated kinase (EC 2.7.11.1) (DnaJ homolog subfamily C member 26)	168141	194445	215007	275044	283120	304331	370802	390055	406399	364082	395464	396905	393719	399099	417076	195097	188317	194127	268527	294535	258886	360915	397336	380952	350963	390259	375637	359708	413032	397895	307608	430301	369813	373716	461682	403708
O14979	HNRDL_HUMAN	HNRNPDL	Heterogeneous nuclear ribonucleoprotein D-like (hnRNP D-like) (hnRNP DL) (AU-rich element RNA-binding factor) (JKT41-binding protein) (Protein laAUF1)	327188	309813	305352	375499	342242	354032	367444	371195	382973	373238	365307	356097	342795	349450	324686	289689	281473	271438	323239	334088	312266	344565	350459	336889	341266	348919	340536	314585	338355	323185	345867	324772	365700	344105	304456	331938
O14980	XPO1_HUMAN	XPO1	Exportin-1 (Exp1) (Chromosome region maintenance 1 protein homolog)	287699	263020	282229	395651	371997	379414	376636	404442	398928	386756	377128	385870	368952	406978	393079	246641	262776	234598	343331	343708	305181	360886	346130	363181	340330	338093	352992	353380	351654	353344	329172	278123	265250	285544	281140	252440
O14981	BTAF1_HUMAN	BTAF1	TATA-binding protein-associated factor 172 (EC 3.6.4.-) (ATP-dependent helicase BTAF1) (B-TFIID transcription factor-associated 170 kDa subunit) (TAF(II)170) (TBP-associated factor 172) (TAF-172)	354506	290653	345388	239930	225046	252102	397661	388837	381866	387331	408755	415414	395391	392417	412516	284944	313084	278426	208085	240707	218436	346592	376789	351598	344038	391963	341779	375089	422154	339817	249377	301038	290310	301079	359697	302150
O15020	SPTN2_HUMAN	SPTBN2	Spectrin beta chain, non-erythrocytic 2 (Beta-III spectrin) (Spinocerebellar ataxia 5 protein)	103660	116840	101512	115121	107013	105694	320320	294734	313961	496136	526122	485253	583956	581957	649141	90114.8	107706	93650.9	94547	121536	105021	242636	297835	300517	459173	539522	507080	597743	632160	637666	170927	420450	293209	315071	488752	432446
O15027	SC16A_HUMAN	SEC16A	Protein transport protein Sec16A (SEC16 homolog A) (p250)	286700	284770	284336	332331	317196	319713	331345	340597	332370	312929	323936	312482	313185	330337	310325	288455	293219	290138	329961	333226	340209	345419	343974	346622	305660	327655	333071	329571	325776	336135	388992	353259	345581	357456	351265	337697
O15042	SR140_HUMAN	U2SURP	U2 snRNP-associated SURP motif-containing protein (140 kDa Ser/Arg-rich domain protein) (U2-associated protein SR140)	245377	272507	326570	257450	220264	261717	321069	270267	305748	390887	285055	340832	342410	295441	398023	281217	268825	255236	269981	250817	255279	354655	338694	356715	408488	314085	351719	448986	366376	431370	366076	385627	346149	444043	345259	354655
O15066	KIF3B_HUMAN	KIF3B	Kinesin-like protein KIF3B (HH0048) (Microtubule plus end-directed kinesin motor 3B) [Cleaved into: Kinesin-like protein KIF3B, N-terminally processed]	245504	208416	211255	225661	218630	208907	357262	346774	337560	409612	439452	409858	475583	465107	487668	182444	171060	201955	186519	196788	193338	285178	322953	309108	353214	421468	384951	409432	443874	423268	259897	340539	266147	328666	397060	330596
O15067	PUR4_HUMAN	PFAS	Phosphoribosylformylglycinamidine synthase (FGAM synthase) (FGAMS) (EC 6.3.5.3) (Formylglycinamide ribonucleotide amidotransferase) (FGAR amidotransferase) (FGAR-AT) (Formylglycinamide ribotide amidotransferase) (Phosphoribosylformylglycineamide amidotransferase)	163078	163182	172300	206981	206394	213770	357672	352656	354272	381022	397569	383114	405089	405509	415307	179955	152871	164210	207096	198708	202444	347670	346785	374984	393780	391628	407124	416721	411565	439820	260293	393669	376850	359996	407818	416717
O15075	DCLK1_HUMAN	DCLK1	Serine/threonine-protein kinase DCLK1 (EC 2.7.11.1) (Doublecortin domain-containing protein 3A) (Doublecortin-like and CAM kinase-like 1) (Doublecortin-like kinase 1)	382153	440287	374144	373929	409334	342745	248804	275102	283002	187118	205591	233611	222907	207183	314175	497860	437815	376485	432967	383521	346957	287936	284087	220325	260870	346640	209784	370405	364190	202467	308616	352678	301151	247267	395975	281084
O15084	ANR28_HUMAN	ANKRD28	Serine/threonine-protein phosphatase 6 regulatory ankyrin repeat subunit A (PP6-ARS-A) (Serine/threonine-protein phosphatase 6 regulatory subunit ARS-A) (Ankyrin repeat domain-containing protein 28) (Phosphatase interactor targeting protein hnRNP K) (PITK)	229329	274161	224834	286670	284557	281134	352214	367223	370229	331734	334056	349256	397318	436288	411105	298526	218392	239408	291117	275323	270386	325530	355060	321315	294358	303012	284117	348466	331700	295368	335418	283105	361735	345953	304218	317213
O15091	MRPP3_HUMAN	PRORP	Mitochondrial ribonuclease P catalytic subunit (EC 3.1.26.5) (Mitochondrial ribonuclease P protein 3) (Mitochondrial RNase P protein 3) (Protein only RNase P catalytic subunit)	102382	80513.5	74328.3	144507	124621	128194	386362	367086	355452	450609	434457	388189	477301	423895	441180	114093	90619.4	112029	192793	158000	168890	429759	416997	448671	530920	507663	529928	606114	507739	555411	152506	288802	235226	270443	301750	320469
O15116	LSM1_HUMAN	LSM1	U6 snRNA-associated Sm-like protein LSm1 (Cancer-associated Sm-like) (Small nuclear ribonuclear CaSm)	365570	314655	344863	459864	403724	486195	328245	307676	316306	261960	267449	260426	281605	258196	255430	341230	287306	306504	434275	449996	423189	348750	308946	317099	310159	275342	270670	249810	280540	280735	299851	226455	265225	239003	222806	234791
O15121	DEGS1_HUMAN	DEGS1	Sphingolipid delta(4)-desaturase DES1 (EC 1.14.19.17) (Cell migration-inducing gene 15 protein) (Degenerative spermatocyte homolog 1) (Dihydroceramide desaturase-1) (Membrane lipid desaturase) (Retinol isomerase) (EC 5.2.1.-)	292816	293881	276341	255343	219064	217065	317558	294806	307666	358578	351832	324050	432336	412535	362107	279930	266065	276648	204180	197853	214619	288960	315404	306384	347924	370525	343920	377853	401287	416326	262640	342392	317210	346192	359850	329168
O15126	SCAM1_HUMAN	SCAMP1	Secretory carrier-associated membrane protein 1 (Secretory carrier membrane protein 1)	393396	349105	368341	313074	268625	296164	297249	238357	268062	324514	310065	277556	313369	308385	292720	323320	329819	323824	253586	254159	272098	202961	260591	225904	285020	287083	273230	284388	270953	269389	648608	344819	216838	566969	408214	350001
O15127	SCAM2_HUMAN	SCAMP2	Secretory carrier-associated membrane protein 2 (Secretory carrier membrane protein 2)	321460	334778	334911	426275	396597	403984	367561	392334	400773	306831	282802	280673	237717	243445	230269	317806	308354	316457	382237	376076	366831	355374	348541	336689	266470	267319	273628	249833	275974	235466	307035	261661	269302	291787	207067	208544
O15143	ARC1B_HUMAN	ARPC1B	Actin-related protein 2/3 complex subunit 1B (Arp2/3 complex 41 kDa subunit) (p41-ARC)	165368	163171	145627	243940	229467	252616	400587	377690	381334	385238	399403	410783	421621	430998	492057	168934	155495	159361	243653	235734	210691	336478	356509	371549	380403	373846	391780	426691	367675	382347	233681	317358	298734	266110	314786	289952
O15144	ARPC2_HUMAN	ARPC2	Actin-related protein 2/3 complex subunit 2 (Arp2/3 complex 34 kDa subunit) (p34-ARC)	192689	169315	182851	236582	200474	225010	311268	263434	287556	365472	330830	335677	403670	365463	392554	231322	180232	219998	262987	219104	244535	342437	319602	332344	431386	361105	402878	464629	399941	451919	309184	319791	326465	323515	346630	355413
O15145	ARPC3_HUMAN	ARPC3	Actin-related protein 2/3 complex subunit 3 (Arp2/3 complex 21 kDa subunit) (p21-ARC)	397448	356880	241768	307757	339991	306827	375732	372338	311559	407442	402392	395597	160204	199038	132122	234047	360390	354109	291598	330676	247125	315746	314639	253942	360462	305715	200066	128296	213265	130050	425522	366596	375431	465218	359746	307690
O15155	BET1_HUMAN	BET1	BET1 homolog (hBET1) (Golgi vesicular membrane-trafficking protein p18)	362593	308436	351526	292642	292890	307435	210463	246869	224553	304120	285342	333098	316841	369563	335045	238600	312464	277367	235692	280907	288661	216146	205800	178981	287459	266806	271253	304179	338383	340139	324764	433334	341108	465565	448800	431981
O15160	RPAC1_HUMAN	POLR1C	DNA-directed RNA polymerases I and III subunit RPAC1 (DNA-directed RNA polymerase I subunit C) (RNA polymerases I and III subunit AC1) (AC40) (DNA-directed RNA polymerases I and III 40 kDa polypeptide) (RPA40) (RPA39) (RPC40)	364194	384426	385581	292043	295375	295297	233576	232392	239461	314559	312555	303632	362617	349238	355050	394346	339491	431981	322237	267348	300395	190239	244601	210591	276136	345398	285118	352271	367129	350351	211404	267618	227971	256911	313497	258778
O15173	PGRC2_HUMAN	PGRMC2	Membrane-associated progesterone receptor component 2 (Progesterone membrane-binding protein) (Steroid receptor protein DG6)	343058	287909	330881	272844	256356	297333	253331	244456	309693	306038	276311	305210	327324	330141	375912	333542	346901	338530	275001	295435	253361	281162	334036	289276	281260	349572	310227	290861	332480	275517	185517	275189	233437	170296	463382	437595
O15212	PFD6_HUMAN	PFDN6	Prefoldin subunit 6 (Protein Ke2)	295009	306542	303763	334563	334203	349393	285025	329695	313830	267953	292781	295271	224344	274876	251832	307829	298459	302670	334964	340310	346653	332447	334345	317190	311815	298805	284718	278361	272494	265903	318054	293074	314504	280345	275344	279172
O15235	RT12_HUMAN	MRPS12	Small ribosomal subunit protein uS12m (28S ribosomal protein S12, mitochondrial) (MRP-S12) (S12mt) (MT-RPS12)	241149	238973	303997	192633	199218	253113	333554	304463	335839	376132	361096	387035	415352	424483	446039	513849	252058	414840	379094	182001	336702	207167	263212	247116	284143	324446	301260	366571	369706	352246	250120	186877	171775	179881	237798	204486
O15247	CLIC2_HUMAN	CLIC2	Chloride intracellular channel protein 2 (Glutaredoxin-like oxidoreductase CLIC2) (EC 1.8.-.-) (Glutaredoxin-like peroxidase CLIC2) (EC 1.11.1.-) (XAP121)	242437	241588	240828	202281	193682	195193	341155	342541	345660	369457	394105	363415	397141	386907	384693	213029	216464	252566	160740	200255	187242	239583	310495	312147	280766	355060	342367	327252	358165	383206	249002	404382	329088	308411	409697	346579
O15254	ACOX3_HUMAN	ACOX3	Peroxisomal acyl-coenzyme A oxidase 3 (EC 1.3.3.6) (Branched-chain acyl-CoA oxidase) (BRCACox) (Pristanoyl-CoA oxidase)	172518	96371.2	137155	185088	90830	131336	159286	87193.5	105162	235713	114694	133595	228078	101042	154770	47310.9	71730.7	136219	46854.3	74395.4	143119	39510	64562.8	96198.1	40390.9	71655.2	132369	38722.4	85698.5	128986	1613890	618020	547894	3122110	683400	750517
O15258	RER1_HUMAN	RER1	Protein RER1	237768	188651	195736	313211	317104	293560	346008	317752	335981	345010	331257	354037	361955	332126	383468	257283	210126	222592	316002	314101	316677	251329	283436	286522	288008	303128	276901	304329	299132	273110	312513	298591	260052	307151	295940	311111
O15260	SURF4_HUMAN	SURF4	Surfeit locus protein 4	337389	298216	299484	394429	395582	423328	254290	284432	294523	252690	269446	240778	241206	240747	242024	252105	274112	191994	352134	405748	348713	311887	330958	243593	279436	306906	237773	274521	294212	261200	249452	308218	302801	282113	296416	349009
O15264	MK13_HUMAN	MAPK13	Mitogen-activated protein kinase 13 (MAP kinase 13) (MAPK 13) (EC 2.7.11.24) (Mitogen-activated protein kinase p38 delta) (MAP kinase p38 delta) (Stress-activated protein kinase 4)	153314	138962	150938	257508	256894	245511	349418	357469	371057	365235	349130	356396	345489	323475	330313	137118	138051	122760	227667	243198	222238	344833	342742	359799	338726	352105	366076	330611	368612	329316	233159	350330	326960	300810	391724	352578
O15269	SPTC1_HUMAN	SPTLC1	Serine palmitoyltransferase 1 (EC 2.3.1.50) (Long chain base biosynthesis protein 1) (LCB 1) (Serine-palmitoyl-CoA transferase 1) (SPT 1) (SPT1)	259764	238336	233243	273972	245344	245293	313496	284617	290337	294275	263591	242457	306350	391588	305324	256177	218088	262586	243991	215484	240169	281387	283212	314158	250807	311706	302179	360246	450644	389630	257740	318069	315452	377670	353484	324280
O15294	OGT1_HUMAN	OGT	UDP-N-acetylglucosamine--peptide N-acetylglucosaminyltransferase 110 kDa subunit (EC 2.4.1.255) (O-GlcNAc transferase subunit p110) (O-linked N-acetylglucosamine transferase 110 kDa subunit) (OGT)	481242	458326	403144	256868	238694	224329	265940	239326	279783	253383	225842	249840	244180	258353	261099	410082	357385	373230	236689	232433	240734	271447	236569	281218	248106	232183	259735	272950	262160	261223	283216	339976	306617	274557	347814	327469
O15305	PMM2_HUMAN	PMM2	Phosphomannomutase 2 (PMM 2) (EC 5.4.2.8)	176002	190890	179808	265175	251838	254440	299547	317730	324273	302726	327218	321247	300038	324937	325248	180018	175865	198291	243458	256376	268325	323258	304644	343479	351671	337295	350830	355642	351805	363156	286805	294317	285726	269777	315888	294639
O15321	TM9S1_HUMAN	TM9SF1	Transmembrane 9 superfamily member 1 (MP70 protein family member) (hMP70)	224251	205275	222183	252023	237169	244253	267556	254344	266603	284005	265119	278680	284025	290080	276548	262054	207699	245845	298949	240479	288190	322415	284423	319208	328969	298983	318103	338787	305919	337126	313653	346946	338109	311112	357026	362715
O15347	HMGB3_HUMAN	HMGB3	High mobility group protein B3 (High mobility group protein 2a) (HMG-2a) (High mobility group protein 4) (HMG-4)	165661	140297	127245	262464	247332	249725	263371	269716	261595	285818	289543	270758	249896	261844	198445	116898	223839	151357	274322	323846	260954	290718	336197	283763	318871	394510	310514	312757	356164	284215	282712	499994	343670	391627	529895	418053
O15355	PPM1G_HUMAN	PPM1G	Protein phosphatase 1G (EC 3.1.3.16) (Protein phosphatase 1C) (Protein phosphatase 2C isoform gamma) (PP2C-gamma) (Protein phosphatase magnesium-dependent 1 gamma)	273798	245119	280523	239988	235660	265757	275193	258197	275070	348850	323458	347778	364215	361336	393339	169741	216382	203188	164408	203574	191382	189670	224569	212200	291504	307323	300039	362153	330651	348363	261757	357650	264877	303428	402212	412985
O15371	EIF3D_HUMAN	EIF3D	Eukaryotic translation initiation factor 3 subunit D (eIF3d) (Eukaryotic translation initiation factor 3 subunit 7) (eIF-3-zeta) (eIF3 p66)	143780	130404	137400	211159	188514	191421	266704	256422	238434	346234	325689	311582	407659	382407	387979	190689	153586	169849	261239	223866	242076	350612	292758	325603	458441	367426	436868	540616	392600	480564	220948	198177	187018	226306	255996	240151
O15372	EIF3H_HUMAN	EIF3H	Eukaryotic translation initiation factor 3 subunit H (eIF3h) (Eukaryotic translation initiation factor 3 subunit 3) (eIF-3-gamma) (eIF3 p40 subunit)	282666	223239	304705	450414	374956	423608	365881	352856	365206	296167	272777	289712	267762	223166	280265	234935	221212	189484	297289	333603	238328	243176	281434	198934	210801	235302	170382	206083	211661	141124	383717	331641	308119	334676	295651	257510
O15381	NVL_HUMAN	NVL	Nuclear valosin-containing protein-like (NVLp) (Nuclear VCP-like protein)	10908.8	12820.1	13585.2	63989.9	57849.2	67194.9	373757	402032	365051	427418	433158	428316	460429	454008	481635	17227.5	16583.8	10288.9	90685.1	81652.8	62690.2	350590	320407	307572	442431	432436	396893	441272	455352	444345	94911.8	441362	326247	343769	512252	423052
O15382	BCAT2_HUMAN	BCAT2	Branched-chain-amino-acid aminotransferase, mitochondrial (BCAT(m)) (EC 2.6.1.42) (Placental protein 18) (PP18)	240844	270691	249043	385665	351607	381951	309131	292068	301387	261066	262365	247437	262993	264542	262075	216066	254535	230729	329095	386741	271246	286628	273109	299376	256896	291030	254864	225175	284409	253448	312853	244582	225075	318509	241347	251735
O15400	STX7_HUMAN	STX7	Syntaxin-7	161709	200811	179784	218385	220985	206943	266640	310580	295270	274714	338046	280782	276856	337463	301421	242528	224731	217197	227204	254402	226346	303530	337053	294997	294909	347379	312773	298145	346959	301675	316522	358296	299919	316310	349278	308328
O15498	YKT6_HUMAN	YKT6	Synaptobrevin homolog YKT6 (EC 2.3.1.-)	334305	393081	335566	285234	313085	302996	215732	231775	241696	182275	218190	200682	192269	199886	199462	515353	342080	456651	398173	287005	380934	311794	219422	300834	256926	198924	249612	272994	200998	232643	373114	229527	254127	304105	203932	205058
O15504	NUP42_HUMAN	NUP42	Nucleoporin NUP42 (NLP-1) (NUP42 homolog) (Nucleoporin hCG1) (Nucleoporin-42) (Nucleoporin-like protein 2)	92408.1	88900.9	86057.9	118419	152962	86909.9	104913	111756	163075	96705.7	106165	61299.7	77864	170066	68446.5	209062	312936	184441	221078	375732	224018	224997	455875	228208	207832	379655	194123	167312	326235	184244	357010	872003	842666	881383	781076	808521
O15511	ARPC5_HUMAN	ARPC5	Actin-related protein 2/3 complex subunit 5 (Arp2/3 complex 16 kDa subunit) (p16-ARC)	149672	109716	169408	220238	197455	213645	382075	356804	377162	354925	363747	369680	335270	354756	372250	108593	148620	155101	191081	184956	162493	331223	326291	351644	317776	328503	355786	319450	314086	327561	208318	339333	290393	288992	298775	307440
O15514	RPB4_HUMAN	POLR2D	DNA-directed RNA polymerase II subunit RPB4 (RNA polymerase II subunit B4) (DNA-directed RNA polymerase II subunit D) (RNA polymerase II 16 kDa subunit) (RPB16)	244523	232586	237366	259617	245056	242348	287387	286935	279968	330689	319065	296147	328523	344095	329204	254751	219189	223702	203487	208377	193010	233766	243160	240748	252253	297623	264004	278066	292502	277471	277522	347484	317934	351821	376741	352810
O15523	DDX3Y_HUMAN	DDX3Y	ATP-dependent RNA helicase DDX3Y (EC 3.6.4.13) (DEAD box protein 3, Y-chromosomal)	190453	159783	195242	264755	234747	264252	319851	296985	316934	335185	308686	324366	325911	312251	321332	133122	161096	149221	210923	205878	223138	263735	255822	254810	280434	257415	269660	276230	261981	274676	393884	392541	328571	428737	405492	350356
O15530	PDPK1_HUMAN	PDPK1	3-phosphoinositide-dependent protein kinase 1 (hPDK1) (EC 2.7.11.1)	86469.2	70015.8	76196.4	214143	152060	164926	302003	245246	335631	336293	310699	366364	343455	357627	366510	39350.7	65597.9	60473.7	94746.3	164302	156319	160096	142283	273366	251097	317052	282814	309547	341522	267082	545620	411160	564686	625807	407181	676943
O15533	TPSN_HUMAN	TAPBP	Tapasin (TPN) (TPSN) (NGS-17) (TAP-associated protein) (TAP-binding protein)	138984	163738	143002	131601	127009	141408	266758	233093	248331	335991	339793	354328	428060	388664	444790	134735	137268	159464	133501	133190	131617	213207	254657	238831	349708	396246	361798	409522	448190	406436	199534	390709	300160	341186	421453	408771
O15541	R113A_HUMAN	RNF113A	E3 ubiquitin-protein ligase RNF113A (EC 2.3.2.27) (Cwc24 homolog) (RING finger protein 113A) (Zinc finger protein 183)	143430	141724	149178	196244	193351	187996	264428	245284	268313	343796	338140	345632	392912	380777	415722	149234	139735	125630	178276	189698	198143	242908	283833	258843	353134	364930	356908	400498	411271	398085	212695	324308	254563	268680	375976	346093
O43143	DHX15_HUMAN	DHX15	ATP-dependent RNA helicase DHX15 (EC 3.6.4.13) (ATP-dependent RNA helicase #46) (DEAH box protein 15) (Splicing factor Prp43) (hPrp43)	178040	176772	182695	222815	211253	225802	325575	280036	310786	332768	304813	313079	345206	323091	369902	183455	170727	146226	219254	198307	193706	284415	296784	323644	333834	341827	329084	352651	348943	347517	183977	285764	257126	273876	324097	306819
O43148	MCES_HUMAN	RNMT	mRNA cap guanine-N(7) methyltransferase (EC 2.1.1.56) (RG7MT1) (mRNA (guanine-N(7))-methyltransferase) (mRNA cap methyltransferase) (hCMT1) (hMet) (hcm1p)	120411	134236	124317	225113	225483	216729	330840	363325	317862	328677	358032	356966	347423	374359	384668	139070	116477	154397	152192	207614	151227	251377	282843	264570	289106	293534	286761	279228	344842	364769	266702	345242	408535	296619	319622	353568
O43149	ZZEF1_HUMAN	ZZEF1	Zinc finger ZZ-type and EF-hand domain-containing protein 1	69265.2	69336	81984.3	128258	148250	149874	298860	335082	307502	262152	332747	306127	174037	250857	178332	109135	105057	81347.7	221354	206103	175675	330271	434994	383915	377189	373370	381221	217966	235662	240925	223129	651556	431967	509692	488516	480122
O43159	RRP8_HUMAN	RRP8	Ribosomal RNA-processing protein 8 (EC 2.1.1.-) (Cerebral protein 1) (Nucleomethylin)	408673	455892	410799	267239	248945	259097	133428	271858	175511	213847	214836	244052	280411	257050	258038	360045	461716	307102	210472	271734	180042	136708	249817	188873	179217	285265	171597	228859	333910	177255	344571	294147	284191	318803	314550	313419
O43169	CYB5B_HUMAN	CYB5B	Cytochrome b5 type B (Cytochrome b5 outer mitochondrial membrane isoform)	306519	362029	355615	310279	309650	330653	183659	177285	189035	166775	149020	148262	142768	165154	125038	357204	387221	381621	315437	356033	384832	201545	234188	248269	173823	141052	174377	169965	154004	152089	477871	369222	418136	414542	393278	383175
O43172	PRP4_HUMAN	PRPF4	U4/U6 small nuclear ribonucleoprotein Prp4 (PRP4 homolog) (hPrp4) (U4/U6 snRNP 60 kDa protein) (WD splicing factor Prp4)	116092	108769	108386	159826	172457	151170	242085	264193	216152	278809	329099	226535	404230	394536	323583	130954	128926	140864	215247	212004	220926	338371	314669	323677	364975	331358	342885	400527	405916	424608	257043	350059	292519	324409	346254	319037
O43175	SERA_HUMAN	PHGDH	D-3-phosphoglycerate dehydrogenase (3-PGDH) (EC 1.1.1.95) (2-oxoglutarate reductase) (EC 1.1.1.399) (Malate dehydrogenase) (EC 1.1.1.37)	210738	247575	251705	271744	299996	278146	253936	276005	283305	267414	302745	282089	272730	286918	267760	200096	296155	229789	260845	344447	276507	261013	279528	278301	262220	294836	284932	256398	281079	268110	158499	298265	273784	203377	298754	284427
O43181	NDUS4_HUMAN	NDUFS4	NADH dehydrogenase [ubiquinone] iron-sulfur protein 4, mitochondrial (Complex I-18 kDa) (CI-18 kDa) (Complex I-AQDQ) (CI-AQDQ) (NADH-ubiquinone oxidoreductase 18 kDa subunit)	128472	129267	146730	189962	170687	189858	297630	325393	309144	323406	356609	316760	314039	343567	335264	140769	141387	125457	180396	207855	163373	279307	305044	279857	337947	387829	318712	320407	379306	335155	213767	382092	282194	269402	371413	329863
O43237	DC1L2_HUMAN	DYNC1LI2	Cytoplasmic dynein 1 light intermediate chain 2 (Dynein light intermediate chain 2, cytosolic) (LIC-2) (LIC53/55)	170874	180454	159139	254337	222956	223827	272238	270776	257795	275753	275931	257332	280312	263162	245137	156849	191815	176207	244952	257998	265339	299120	250551	306357	292948	292345	305699	303493	271545	286122	336023	360238	337236	353405	373469	339417
O43240	KLK10_HUMAN	KLK10	Kallikrein-10 (EC 3.4.21.-) (Normal epithelial cell-specific 1) (Protease serine-like 1)	161167	155619	161872	132729	127858	149092	309780	232158	274145	396176	321534	342860	442354	403772	408143	173739	161831	153087	144775	119629	126469	211486	247992	255183	310543	381291	338037	399474	423662	367630	120695	378700	197927	260251	401224	381701
O43242	PSMD3_HUMAN	PSMD3	26S proteasome non-ATPase regulatory subunit 3 (26S proteasome regulatory subunit RPN3) (26S proteasome regulatory subunit S3) (Proteasome subunit p58)	97361.5	115100	106812	105279	101073	102434	314902	293610	295585	392817	417569	378996	437768	444985	443663	109413	95773.7	103335	88619.2	78274.4	106228	234375	260551	289670	395805	398059	400489	441400	423342	430735	160336	317205	204889	229608	379956	344836
O43252	PAPS1_HUMAN	PAPSS1	Bifunctional 3'-phosphoadenosine 5'-phosphosulfate synthase 1 (PAPS synthase 1) (PAPSS 1) (Sulfurylase kinase 1) (SK 1) (SK1) [Includes: Sulfate adenylyltransferase (EC 2.7.7.4) (ATP-sulfurylase) (Sulfate adenylate transferase) (SAT); Adenylyl-sulfate kinase (EC 2.7.1.25) (3'-phosphoadenosine-5'-phosphosulfate synthase) (APS kinase) (Adenosine-5'-phosphosulfate 3'-phosphotransferase) (Adenylylsul…	124064	130550	144306	162854	144010	157041	317812	276670	310722	334311	326528	342242	373631	355175	412929	114882	106547	151166	134189	144738	145262	253620	267509	285839	296839	301051	326996	315984	371055	364210	252944	375016	329796	340735	380599	339580
O43264	ZW10_HUMAN	ZW10	Centromere/kinetochore protein zw10 homolog	196066	182532	192777	228310	214263	219125	275846	278130	303289	318026	312168	326052	299366	294250	317772	173377	177086	160076	182749	215736	182522	235496	256606	261505	268239	285258	283295	270341	280753	281681	261233	338365	291015	369258	379228	330042
O43290	SNUT1_HUMAN	SART1	U4/U6.U5 tri-snRNP-associated protein 1 (SNU66 homolog) (hSnu66) (Squamous cell carcinoma antigen recognized by T-cells 1) (SART-1) (hSART-1) (U4/U6.U5 tri-snRNP-associated 110 kDa protein) (allergen Hom s 1)	316233	300378	303120	298955	316764	335132	249213	248911	271006	226500	225544	222640	221095	212088	223218	288628	273476	267480	315827	302360	310358	265438	241387	239565	228121	215846	209438	211229	224048	225486	344794	215378	240428	262402	252752	239572
O43299	AP5Z1_HUMAN	AP5Z1	AP-5 complex subunit zeta-1 (Adaptor-related protein complex 5 zeta subunit) (Zeta5)	252372	266110	257917	278258	271311	272825	251013	268502	257646	231308	248194	237263	214856	246284	236576	254348	238123	245889	266447	255787	252841	273360	268262	247209	246046	248051	219776	242696	234652	203092	318281	309460	305568	311605	298151	286934
O43314	VIP2_HUMAN	PPIP5K2	Inositol hexakisphosphate and diphosphoinositol-pentakisphosphate kinase 2 (EC 2.7.4.24) (Diphosphoinositol pentakisphosphate kinase 2) (Histidine acid phosphatase domain-containing protein 1) (InsP6 and PP-IP5 kinase 2) (VIP1 homolog 2) (hsVIP2)	448778	456591	414043	419069	426115	241236	139675	134328	148175	216767	221650	222854	293096	269588	278673	414481	390621	416412	378908	204212	418916	74577	93143	106980	163928	177559	191758	250797	221800	235170	137011	168747	166580	200671	204247	266638
O43318	M3K7_HUMAN	MAP3K7	Mitogen-activated protein kinase kinase kinase 7 (EC 2.7.11.25) (Transforming growth factor-beta-activated kinase 1) (TGF-beta-activated kinase 1)	256686	331878	241346	277665	211621	354164	359829		320530		406195	383097	568263	352655		254919	242010	236169	274993	270780	368236	416476	354247	510898	229143	340387	390751	505124			288260		164062	292432
O43324	MCA3_HUMAN	EEF1E1	Eukaryotic translation elongation factor 1 epsilon-1 (Aminoacyl tRNA synthetase complex-interacting multifunctional protein 3) (Elongation factor p18) (Multisynthase complex auxiliary component p18)	112646	112379	121597	161874	140482	165802	290797	255065	284957	350702	347363	342679	378328	377152	380294	121550	114647	107375	134715	147538	136708	225533	252617	253293	315739	333992	315675	345259	382476	366838	200525	322428	252064	294625	374302	341975
O43390	HNRPR_HUMAN	HNRNPR	Heterogeneous nuclear ribonucleoprotein R (hnRNP R)	201709	72516.8	121217	285806	86820.4	145848	283814	84358.1	147781	271360	81384.9	127262	269888	70665.5	128381	53572.7	111841	68916.1	56618.5	140486	84903.7	63192.1	137580	94295.9	59411.1	132278	90321.9	55581.9	135548	100601	1729550	405708	342022	2168300	384890	356177
O43395	PRPF3_HUMAN	PRPF3	U4/U6 small nuclear ribonucleoprotein Prp3 (Pre-mRNA-splicing factor 3) (hPrp3) (U4/U6 snRNP 90 kDa protein)	154027	152425	161245	203486	195845	218146	291482	292932	289686	295542	293011	296362	287143	294300	313483	127721	135055	145559	180072	195662	179348	239397	271360	261925	253711	277530	270712	262973	267581	267206	272645	373718	353320	329150	374595	349012
O43396	TXNL1_HUMAN	TXNL1	Thioredoxin-like protein 1 (32 kDa thioredoxin-related protein)	356798	309433	400974	391698	368021	456237	176038	174295	198424	169460	163831	180343	136021	113171	123418	377151	242188	362071	393312	283134	443871	238412	139184	175225	206514	132147	149982	129124	101825	116351	422259	319036	323720	280859	298069	260606
O43399	TPD54_HUMAN	TPD52L2	Tumor protein D54 (hD54) (Tumor protein D52-like 2)	149458	94609.6	158075	95986.9	44490.7	97739.3	358969	231194	321398	379478	332395	363332	361905	355569	385963	92287.6	147211	123156	62578.7	88613.9	50897.1	193887	240372	195958	305856	340763	293249	293274	321107	335925	208845	460728	412412	396642	410406	408120
O43402	EMC8_HUMAN	EMC8	ER membrane protein complex subunit 8 (Neighbor of COX4) (Protein FAM158B)	194534	210630	245813	168116	164174	179172	201158	173234	192793	302271	277513	270798	350224	329553	322985	236828	190268	216872	150213	171841	167236	149483	170739	176628	262671	289974	272682	320866	359360	376743	307390	306815	217864	369626	402842	338154
O43432	IF4G3_HUMAN	EIF4G3	Eukaryotic translation initiation factor 4 gamma 3 (eIF-4-gamma 3) (eIF-4G 3) (eIF4G 3) (eIF-4-gamma II) (eIF4GII)	83041.5	92050.2	85833.8	60606.5	67475.2	54243.1	187144	165693	180432	385580	308905	342579	466163	406327	418708	80314.9	105516	119382	67742.3	43621.3	71156.1	164270	148235	160667	409575	346089	357158	484530	404350	466279	196222	411853	241189	288693	600733	548359
O43447	PPIH_HUMAN	PPIH	Peptidyl-prolyl cis-trans isomerase H (PPIase H) (EC 5.2.1.8) (Rotamase H) (Small nuclear ribonucleoprotein particle-specific cyclophilin H) (CypH) (U-snRNP-associated cyclophilin SnuCyp-20) (USA-CYP)	303824	299256	286096	313306	309945	310207	245735	244912	253666	208904	209355	212690	212481	221341	223230	269510	288514	276978	273749	296409	280496	215468	251063	232016	188572	223390	204159	176560	193150	195588	273513	214813	238794	239789	210210	214528
O43464	HTRA2_HUMAN	HTRA2	Serine protease HTRA2, mitochondrial (EC 3.4.21.108) (High temperature requirement protein A2) (HtrA2) (Omi stress-regulated endoprotease) (Serine protease 25) (Serine proteinase OMI)	218318	219005	216405	248446	268406	256794	220587	236258	221191	227886	236118	209811	207375	237580	225908	266761	243875	261659	300462	262290	307378	280156	250857	261264	283438	264071	259525	282088	270128	262508	206151	227985	213176	220091	214005	220269
O43488	ARK72_HUMAN	AKR7A2	Aflatoxin B1 aldehyde reductase member 2 (EC 1.1.1.n11) (AFB1 aldehyde reductase 1) (AFB1-AR 1) (Aldoketoreductase 7) (Succinic semialdehyde reductase) (SSA reductase)	231411	236801	215451	190467	197471	206264	252606	234977	235100	285361	260454	267101	279842	250333	286077	214503	228137	213281	225646	202462	188175	215719	250862	210811	244751	297702	245491	345218	347300	360957	207952	236322	189170	245039	259870	213639
O43491	E41L2_HUMAN	EPB41L2	Band 4.1-like protein 2 (Erythrocyte membrane protein band 4.1-like 2) (Generally expressed protein 4.1) (4.1G)	79448.7	66505.9	65515.3	189793	162751	186001	290470	262141	261712	327277	293362	301205	327350	312251	347649	56012.1	73996.6	63663.4	156418	174995	165619	253456	269534	241155	307529	315523	295064	342556	327524	327199	235265	321830	307894	332286	373484	348345
O43493	TGON2_HUMAN	TGOLN2	Trans-Golgi network integral membrane protein 2 (Trans-Golgi network glycoprotein 46) (TGN38 homolog) (hTGN46) (Trans-Golgi network glycoprotein 48) (hTGN48) (Trans-Golgi network glycoprotein 51) (hTGN51) (Trans-Golgi network protein 2)	157321	132556	168076	228725	205798	245065	270979	255564	288761	313313	243895	269350	261861	246909	287946	146607	156951	135679	221808	222111	204357	268978	256295	262730	282212	294748	265902	294435	284771	266640	268215	296836	307279	242758	260711	238545
O43504	LTOR5_HUMAN	LAMTOR5	Ragulator complex protein LAMTOR5 (Hepatitis B virus X-interacting protein) (HBV X-interacting protein) (HBX-interacting protein) (Late endosomal/lysosomal adaptor and MAPK and MTOR activator 5)	73439.8	58117	74544.6	92927.4	79386.9	82623.2	305104	258058	294000	317811	312439	286867	414533	379698	393767	78895.8	57048	54598.5	129647	82013.6	86416.2	299763	331881	322749	313004	332295	340171	428101	386688	494800	183219	302021	242297	202024	347486	265129
O43505	B4GA1_HUMAN	B4GAT1	Beta-1,4-glucuronyltransferase 1 (EC 2.4.1.-) (I-beta-1,3-N-acetylglucosaminyltransferase) (iGnT) (N-acetyllactosaminide beta-1,3-N-acetylglucosaminyltransferase) (Poly-N-acetyllactosamine extension enzyme) (UDP-GlcNAc:betaGal beta-1,3-N-acetylglucosaminyltransferase 1)	198447	185810	190927	277547	251935	274274	295098	305349	293396	269363	268658	263029	225971	209683	205642	184185	197846	165313	258771	257138	244113	306120	302587	295294	255461	255531	247137	216045	240376	224158	158721	235767	246137	220171	217926	236772
O43516	WIPF1_HUMAN	WIPF1	WAS/WASL-interacting protein family member 1 (Protein PRPL-2) (Wiskott-Aldrich syndrome protein-interacting protein) (WASP-interacting protein)	149279	131081	155078	247443	262060	279688	310428	291284	328811	316482	302527	315359	279400	295024	316472	137289	148034	123104	215228	240830	207139	266540	258978	263076	280141	301722	273331	285424	272185	252624	150631	213120	173582	206130	216370	199178
O43524	FOXO3_HUMAN	FOXO3	Forkhead box protein O3 (AF6q21 protein) (Forkhead in rhabdomyosarcoma-like 1)	98587	96512.7	84089.5	34454.5	27733.8	40656.2	286219	272365	250617	369818	376236	367060	504137	475443	586555	78547.7	61778.7	182644	28435.7	28149.6	65832.1	187106	210147	206029	340194	396553	332241	533143	507191	515215	23092.2	235449	98531.7	220634	276346	240110
O43548	TGM5_HUMAN	TGM5	Protein-glutamine gamma-glutamyltransferase 5 (EC 2.3.2.13) (Transglutaminase X) (TG(X)) (TGX) (TGase X) (Transglutaminase-5) (TGase-5)	114144	100070	97292.8	50929.2	55251	66825.1	311267	273704	301969	321568	305693	344049	413950	393854	412034	129388	95862.3	102999	93570.1	57700.9	63894.5	275164	309352	284676	309500	322689	339297	379184	375856	405427	129162	310694	230709	242985	309552	302675
O43566	RGS14_HUMAN	RGS14	Regulator of G-protein signaling 14 (RGS14)	413444	425614	423364	311920	311659	304224	199739	209630	194245	123000	134881	123540	96418.6	97796	108422	470397	409266	485939	364451	318986	355597	239332	231812	221231	164312	147041	159849	124321	114553	114212	333705	170076	217973	208627	115965	130094
O43583	DENR_HUMAN	DENR	Density-regulated protein (DRP) (Protein DRP1) (Smooth muscle cell-associated protein 3) (SMAP-3)	169910	175582	167470	192731	181330	178161	246548	239996	238189	269216	266603	256794	289318	298767	289550	132619	181276	189387	173933	197297	195731	214359	236578	221445	242346	266814	243913	260890	291898	267785	256229	318874	276400	286424	348152	305981
O43592	XPOT_HUMAN	XPOT	Exportin-T (Exportin(tRNA)) (tRNA exportin)	147178	141351	144856	241199	227189	244438	232173	225436	233122	234612	235148	233129	239980	243652	242120	148683	148657	111801	226173	222736	188261	232003	211446	192426	235959	211298	194162	240135	221110	195165	304996	408334	397326	392647	409870	389163
O43598	DNPH1_HUMAN	DNPH1	5-hydroxymethyl-dUMP N-hydrolase (EC 3.2.2.-) (2'-deoxynucleoside 5'-phosphate N-hydrolase 1) (c-Myc-responsive protein RCL)	137045	152580	129899	213921	187694	196162	251364	244509	259347	254660	254633	252359	261103	257045	258909	109493	133021	133802	196779	220812	201954	234118	269998	251633	240237	271542	260502	258482	276844	265416	269666	308650	320958	311707	317728	319254
O43615	TIM44_HUMAN	TIMM44	Mitochondrial import inner membrane translocase subunit TIM44	236033	228600	242653	216371	219012	218385	230083	232195	238758	249885	256397	244348	260784	263045	265269	218987	236616	224842	205550	210398	199676	219670	231844	222892	236693	253024	229381	242426	257017	245977	224971	237449	233271	227561	254646	249493
O43617	TPPC3_HUMAN	TRAPPC3	Trafficking protein particle complex subunit 3 (BET3 homolog)	134658	147182	144165	165875	168416	173360	242366	221930	258568	349766	307931	348667	418737	427234	516039	107923	102158	105489	128658	128347	115776	212399	179214	203945	271318	275648	287643	371122	377145	414931	126180	204704	124628	185641	270884	192615
O43633	CHM2A_HUMAN	CHMP2A	Charged multivesicular body protein 2a (Chromatin-modifying protein 2a) (CHMP2a) (Putative breast adenocarcinoma marker BC-2) (Vacuolar protein sorting-associated protein 2-1) (Vps2-1) (hVps2-1)	211711	215669	233795	200152	187058	196131	210557	187281	205656	235363	224641	238580	232262	215311	251569	231891	233703	216346	192654	190083	190375	195117	181446	187506	226378	240034	227959	241730	238848	248235	280690	336677	289243	329793	352688	311704
O43639	NCK2_HUMAN	NCK2	Cytoplasmic protein NCK2 (Growth factor receptor-bound protein 4) (NCK adaptor protein 2) (Nck-2) (SH2/SH3 adaptor protein NCK-beta)	98806.3	98186.7	95169	150774	131926	156733	293096	288966	287144	285529	296680	287462	298089	315859	320607	108038	80578.6	95450.2	129632	144515	127004	265930	245755	287313	285461	283549	290487	270085	297412	299721	199164	326285	304099	289922	321824	300460
O43660	PLRG1_HUMAN	PLRG1	Pleiotropic regulator 1	105346	118332	121414	134033	126153	114263	262118	263125	271807	321130	317877	330797	306333	312388	342495	89987.9	107353	96559.6	110237	128845	116144	229722	249650	242000	284927	299193	309158	308290	322190	286366	210194	313334	242397	258021	325695	280334
O43670	ZN207_HUMAN	ZNF207	BUB3-interacting and GLEBS motif-containing protein ZNF207 (BuGZ) (hBuGZ) (Zinc finger protein 207)	111308	77269.5	91263.8	261305	214607	239514	331953	304541	295731	261039	266052	270770	269100	226352	256873	72306.4	93129.7	69081.9	178717	223824	181838	262310	301316	292500	235314	266499	236665	212420	251819	197057	306173	327867	256645	286109	257159	248175
O43674	NDUB5_HUMAN	NDUFB5	NADH dehydrogenase [ubiquinone] 1 beta subcomplex subunit 5, mitochondrial (Complex I-SGDH) (CI-SGDH) (NADH-ubiquinone oxidoreductase SGDH subunit)	157036	138987	152124	150320	141656	146749	263754	218216	229142	278234	239926	263761	311762	253016	279880	109410	165548	115238	150439	180691	144990	244523	292608	265248	271051	293965	284164	297564	283966	300498	126115	324244	305813	206584	317976	323072
O43676	NDUB3_HUMAN	NDUFB3	NADH dehydrogenase [ubiquinone] 1 beta subcomplex subunit 3 (Complex I-B12) (CI-B12) (NADH-ubiquinone oxidoreductase B12 subunit)	113947	119980	114308	139508	124323	150165	304916	282758	298264	320106	316698	296728	302773	323439	317476	89243.6	88642.6	97551.6	129966	107701	121911	213561	282536	227651	267805	333430	286542	286096	307583	284561	117018	310983	124729	272561	315186	320761
O43678	NDUA2_HUMAN	NDUFA2	NADH dehydrogenase [ubiquinone] 1 alpha subcomplex subunit 2 (Complex I-B8) (CI-B8) (NADH-ubiquinone oxidoreductase B8 subunit)	188803	175170	165545	191285	170463	174255	234776	232482	219739	239447	233762	220356	251854	236465	222739	209645	181828	206118	214497	182434	200026	253107	226602	272403	263665	233889	253246	258123	248354	273876	217273	240515	241951	251442	242815	247828
O43681	GET3_HUMAN	GET3	ATPase GET3 (EC 3.6.-.-) (Arsenical pump-driving ATPase) (Arsenite-stimulated ATPase) (Guided entry of tail-anchored proteins factor 3, ATPase) (Transmembrane domain recognition complex 40 kDa ATPase subunit) (hARSA-I) (hASNA-I)	159765	174611	164189	180803	207263	176483	203081	223341	209744	216357	249781	212556	243219	272316	226592	219176	180053	215094	227244	222311	227229	256333	256156	253023	263238	270602	261525	262542	290017	273159	187579	240825	200490	184436	238072	218803
O43684	BUB3_HUMAN	BUB3	Mitotic checkpoint protein BUB3	110372	114238	126101	114627	104623	133197	268361	288968	242562	284437	343151	284419	215237	307042	314998	92035.5	74570	116528	104235	92315.3	118442	209202	212933	240732	251574	242254	244088	199571	274544	265481	300165	358640	301467	418850	318854	354547
O43707	ACTN4_HUMAN	ACTN4	Alpha-actinin-4 (Non-muscle alpha-actinin 4)	181058	196855	202667	200632	194204	191077	239967	242240	238935	236423	237713	231281	227886	243251	224044	208225	189066	201449	186024	201087	188817	225261	235511	234650	232198	249356	243067	216296	241031	235762	197757	269576	238396	229434	272742	250039
O43708	MAAI_HUMAN	GSTZ1	Maleylacetoacetate isomerase (MAAI) (EC 5.2.1.2) (GSTZ1-1) (Glutathione S-transferase zeta 1) (EC 2.5.1.18)	152023	160853	150601	160956	128147	145406	266855	258976	249040	290354	275647	285427	294693	290971	281336	121112	151404	163523	143020	153782	143277	235994	245953	246898	294757	257411	284938	288366	289585	280852	120957	285585	229232	190157	257867	252861
O43709	BUD23_HUMAN	BUD23	18S rRNA (guanine-N(7))-methyltransferase (EC 2.1.1.-) (Bud site selection protein 23 homolog) (Metastasis-related methyltransferase 1) (Williams-Beuren syndrome chromosomal region 22 protein) (rRNA methyltransferase and ribosome maturation factor)	196701	223583	205233	223300	206630	218927	206910	202975	192649	217442	212387	206911	275941	236968	271043	214691	185934	219267	224214	191056	219364	193115	159922	203071	233367	203813	229554	236393	218984	266741	204518	224508	258293	277998	262943	278402
O43715	TRIA1_HUMAN	TRIAP1	TP53-regulated inhibitor of apoptosis 1 (Protein 15E1.1) (WF-1) (p53-inducible cell-survival factor) (p53CSV)	219084	211262	211398	235740	212480	217605	231280	218077	223346	224721	204239	206917	217797	218484	202461	234449	217654	220321	233546	216173	210645	227496	212629	233642	239132	215884	221726	232434	216248	230807	229209	217693	241662	235488	205384	234106
O43716	GATC_HUMAN	GATC	Glutamyl-tRNA(Gln) amidotransferase subunit C, mitochondrial (Glu-AdT subunit C) (EC 6.3.5.-) (Protein 15E1.2)	112864	101436	114896	150308	124452	139779	244192	223470	238654	282835	250881	259097	313232	282077	291174	118618	101183	117417	156846	161205	142512	242514	245233	247143	320612	300215	292642	307866	314191	326614	216590	233177	200013	255625	274558	275922
O43719	HTSF1_HUMAN	HTATSF1	17S U2 SnRNP complex component HTATSF1 (HIV Tat-specific factor 1) (Tat-SF1)	155369	143006	162566	209827	179577	181353	181065	210974	213269	243532	280606	262077	378413	368506	372335	161719	151491	165001	139393	181823	148337	192626	190573	181767	272160	247471	292743	347555	318437	362741	134084	198356	138546	132259	238407	204797
O43747	AP1G1_HUMAN	AP1G1	AP-1 complex subunit gamma-1 (Adaptor protein complex AP-1 subunit gamma-1) (Adaptor-related protein complex 1 subunit gamma-1) (Clathrin assembly protein complex 1 gamma-1 large chain) (Gamma1-adaptin) (Golgi adaptor HA1/AP1 adaptin subunit gamma-1)	124988	134944	111386	131003	124385	121188	293154	284644	297863	306990	314233	319348	330310	331883	345179	99142.8	111807	135676	105616	129214	117323	231967	261185	268544	270594	281687	302521	296468	309733	289370	123719	237493	186231	166555	235826	195467
O43759	SNG1_HUMAN	SYNGR1	Synaptogyrin-1	168534	47406	64071.7	167536	84835.2	75378.6	113260	54657.8	41717.6	86576.5	44054.9	34674	63838	45494.6	59482.9	49166.4	51790.8	69260	66498.6	88976.8	93384.8	54282	42499.2	68362.7	34995.5	44287.8	55150.8	34018.3	41320.5	37881.3	2435100	285399	170854	2546320	328234	166757
O43760	SNG2_HUMAN	SYNGR2	Synaptogyrin-2 (Cellugyrin)	184615	189097	201868	186697	179803	193301	226524	232526	238966	221984	231230	222793	235358	243308	243963	196148	184106	192459	181069	181349	176108	225666	229562	235413	220905	231710	229832	226868	247363	237428	225194	249867	253283	244740	250102	245373
O43765	SGTA_HUMAN	SGTA	Small glutamine-rich tetratricopeptide repeat-containing protein alpha (Alpha-SGT) (Vpu-binding protein) (UBP)	135711	123836	130799	176592	158742	159004	223560	218274	223540	281043	251930	273679	311797	305901	300334	141902	142319	126196	167035	155939	159337	221312	194606	218003	263086	264221	274898	323590	281608	310002	162112	258046	209164	205555	267986	271929
O43768	ENSA_HUMAN	ENSA	Alpha-endosulfine (ARPP-19e)	198853	197403	204740	228251	225894	222754	228583	232736	222572	245086	241670	228149	216355	230892	203606	172657	185558	154812	214286	229364	192534	228236	228095	215012	224499	244841	228946	227942	223846	221621	184476	244485	227507	219065	237914	250575
O43772	MCAT_HUMAN	SLC25A20	Mitochondrial carnitine/acylcarnitine carrier protein (Carnitine/acylcarnitine translocase) (CAC) (CACT) (Solute carrier family 25 member 20)	211084	190368	184942	237862	233884	223239	227947	240583	220375	246667	256686	233325	272281	303539	291983	116153	138453	153219	159741	182969	170027	142045	182909	174236	169972	200195	196848	214491	209693	207473	284364	262971	293750	235741	297608	244681
O43776	SYNC_HUMAN	NARS1	Asparagine--tRNA ligase, cytoplasmic (EC 6.1.1.22) (Asparaginyl-tRNA synthetase) (AsnRS) (Asparaginyl-tRNA synthetase 1)	120040	83914.3	96786.8	224314	113246	164390	273487	235842	262003	274955	243531	240974	197190	247259	242128	142394	90655.9	182850	234818	155341	291529	263093	233994	269402	242444	204722	268521	261054	226722	272053	217342	258105	261721	262591	226738	218449
O43790	KRT86_HUMAN	KRT86	Keratin, type II cuticular Hb6 (Hair keratin K2.11) (Keratin-86) (K86) (Type II hair keratin Hb6) (Type-II keratin Kb26)	239523	291338	279326	217355	220633	218840	223304	229062	203397	215938	221268	224442	157553	171266	193913	327741	296417	233375	221060	234568	170306	217052	232148	173680	221066	236376	183133	184680	203663	182394	184693	186561	200328	197202	188110	205364
O43795	MYO1B_HUMAN	MYO1B	Unconventional myosin-Ib (MYH-1c) (Myosin I alpha) (MMI-alpha) (MMIa)	199069	226454	228985	186231	190447	220365	222257	212079	239601	229869	216506	241082	241328	233276	288866	204124	159617	207829	192682	150970	193728	190470	174327	236294	195145	178074	228954	222969	196527	260355	209520	244341	219550	207998	265616	242133
O43805	SSNA1_HUMAN	SSNA1	Microtubule nucleation factor SSNA1 (Nuclear autoantigen of 14 kDa) (Sjoegren syndrome nuclear autoantigen 1)	213837	239843	215584	200936	226497	207841	189776	188369	192318	228261	224972	213730	254701	242880	250760	222896	207861	240540	218349	196540	236602	187532	185207	222840	203839	210578	232745	241233	212870	272162	185532	188427	179274	196192	208059	200121
O43809	CPSF5_HUMAN	NUDT21	Cleavage and polyadenylation specificity factor subunit 5 (Cleavage and polyadenylation specificity factor 25 kDa subunit) (CPSF 25 kDa subunit) (Cleavage factor Im complex 25 kDa subunit) (CFIm25) (Nucleoside diphosphate-linked moiety X motif 21) (Nudix motif 21) (Nudix hydrolase 21) (Pre-mRNA cleavage factor Im 68 kDa subunit)	115523	98287.3	119412	152240	122310	155922	284445	274628	307710	304406	284815	320961	296658	259487	297196	99646.9	98917	91640.5	139987	138226	130118	257099	299125	226027	299658	303251	244574	261217	292548	232587	161433	221197	187669	205623	233401	220457
O43813	LANC1_HUMAN	LANCL1	Glutathione S-transferase LANCL1 (EC 2.5.1.18) (40 kDa erythrocyte membrane protein) (p40) (LanC-like protein 1)	178195	163667	164962	214403	200287	205752	220574	199009	217803	215179	206065	211149	215730	202482	217091	177504	169281	153084	212088	203832	204628	229529	205994	233077	227365	225230	231077	234865	215888	228437	275977	259567	229620	259528	272820	238643
O43815	STRN_HUMAN	STRN	Striatin	95568.5	81880.1	92159	136819	127103	140678	241188	219467	253583	284664	284318	302679	345448	336293	383691	70768.1	90359.6	65686.2	106361	131753	95097.7	166405	232626	177535	230775	289133	215778	286546	342066	284391	167787	287852	242102	257553	331674	304562
O43818	U3IP2_HUMAN	RRP9	U3 small nucleolar RNA-interacting protein 2 (RRP9 homolog) (U3 small nucleolar ribonucleoprotein-associated 55 kDa protein) (U3 snoRNP-associated 55 kDa protein) (U3-55K)	64049.2	49035	51540.9	104724	87340.5	99835.5	204310	194173	196559	243580	239002	243304	239805	258732	262528	54761.7	66885.9	81735.3	78818.5	109947	97539.7	173577	235377	223037	226907	288489	269724	248104	270655	312676	230469	501789	313538	355980	578755	422149
O43819	SCO2_HUMAN	SCO2	Protein SCO2 homolog, mitochondrial	199793	172339	196471	215559	203994	211899	222604	221980	234220	220552	225287	213674	213169	209379	226952	167666	180788	179664	205208	194151	195403	211978	210677	210271	213528	224648	213153	207275	212958	211268	231738	240279	235522	240668	240935	235162
O43822	CF410_HUMAN	CFAP410	Cilia- and flagella-associated protein 410 (C21orf-HUMF09G8.5) (Leucine-rich repeat-containing protein 76) (YF5/A2)	226544	198753	169708	334631	275851	255904	203604	181427	171852	162631	134736	121346	137697	132191	109603	333764	240544	283479	423414	351142	383828	312409	244602	278272	234150	165299	201048	199319	159348	183448	196511	94811.7	134833	172439	76167.5	103568
O43823	AKAP8_HUMAN	AKAP8	A-kinase anchor protein 8 (AKAP-8) (A-kinase anchor protein 95 kDa) (AKAP 95)	141407	133514	141737	180444	172154	198224	246561	247092	261141	256803	257395	256447	260569	237016	252224	124220	148992	134572	168712	188585	169773	218547	249331	220726	221547	275248	229252	228777	246452	225773	189565	242910	206541	194763	243554	216298
O43824	GTPB6_HUMAN	GTPBP6	Putative GTP-binding protein 6 (Pseudoautosomal GTP-binding protein-like)	170481	163196	161840	167772	157644	164112	249294	219737	225549	243175	236986	238282	262727	254190	242004	160441	131393	174595	145572	127240	154596	194324	185550	216368	207149	213721	220838	207877	225920	236752	221480	296714	260146	278392	280137	271390
O43837	IDH3B_HUMAN	IDH3B	Isocitrate dehydrogenase [NAD] subunit beta, mitochondrial (Isocitric dehydrogenase subunit beta) (NAD(+)-specific ICDH subunit beta)	122234	141816	128998	89885.3	104274	94443.2	251789	217970	248109	234540	215851	263368	259653	256309	265908	200856	139992	82863.4	140335	98634.2	62076.4	244397	210209	208505	256143	202439	223814	368121	255011	252543	191084	273534	287834	318359	306147	313191
O43847	NRDC_HUMAN	NRDC	Nardilysin (EC 3.4.24.61) (N-arginine dibasic convertase) (NRD convertase) (NRD-C) (Nardilysin convertase)	130921	131380	137850	176366	183402	183449	231050	221463	223527	239720	242205	240863	235191	242513	237676	145323	146011	132855	168614	184429	161452	195488	224339	215963	215239	242434	227249	216272	243148	231204	186619	263350	259420	250213	277238	267115
O43852	CALU_HUMAN	CALU	Calumenin (Crocalbin) (IEF SSP 9302)	106413	101423	100365	169761	133733	149448	213717	224834	226282	269579	288301	259110	296926	313010	326886	109637	105474	116822	134194	142410	125076	214294	222251	213999	283709	283061	283810	336294	303563	340612	134233	194335	186751	159829	216095	217859
O43865	SAHH2_HUMAN	AHCYL1	S-adenosylhomocysteine hydrolase-like protein 1 (DC-expressed AHCY-like molecule) (IP(3)Rs binding protein released with IP(3)) (IRBIT) (Putative adenosylhomocysteinase 2) (S-adenosyl-L-homocysteine hydrolase 2) (AdoHcyase 2)	200901	157828	182550	217017	184136	202958	259672	247137	224010	283974	277284	254296	304534	277646	254018	141832	137860	130898	139518	170977	126991	160782	178710	167863	175149	213878	179808	182504	232562	193328	190944	229334	207184	220849	267098	221456
O43866	CD5L_HUMAN	CD5L	CD5 antigen-like (Apoptosis inhibitor expressed by macrophages) (hAIM) (CT-2) (IgM-associated peptide) (SP-alpha)	260100	242275	284608	196469	220053	201761	222845	218941	242722	291412	288771	301475	287746	265467	323267	134818	169413	135438	123125	162937	141750	109334	148282	128878	164366	222777	163364	214690	225766	190397	107749	217683	166008	153040	225589	228818
O43903	GAS2_HUMAN	GAS2	Growth arrest-specific protein 2 (GAS-2)	236575	30703.8	40366.6	313406	278388	348716	73639.5	56013.5	73891.3	67717.4	80183.8	70847.5	587980	693111	192876	231455	35043.4	31101.8	302172	252136	203103	50174.3	52687.4	63987.6	369768	75285.4	72769.6	848772	298298	111519	16433.8	91975.2	67029	397925	141714	509984
O43920	NDUS5_HUMAN	NDUFS5	NADH dehydrogenase [ubiquinone] iron-sulfur protein 5 (Complex I-15 kDa) (CI-15 kDa) (NADH-ubiquinone oxidoreductase 15 kDa subunit)	293914	274544	288252	198118	190635	204832	246669	237147	254867	213459	213810	212115	175607	170167	202516	138484	234392	267708	162238	173018	200113	245279	244227	239352	186829	185404	184439	200699	155888	175670	180012	186575	169042	155880	151216	145613
O43929	ORC4_HUMAN	ORC4	Origin recognition complex subunit 4	104249	110899	106292	149605	160558	175550	248571	247831	244490	262411	267501	258292	258670	283574	273153	98677.8	94462.2	85496.2	149850	153411	135453	218547	222217	216440	233085	240083	233974	231440	215293	236069	138535	261869	249383	236239	273106	269774
O60216	RAD21_HUMAN	RAD21	Double-strand-break repair protein rad21 homolog (hHR21) (Nuclear matrix protein 1) (NXP-1) (SCC1 homolog) [Cleaved into: 64-kDa C-terminal product (64-kDa carboxy-terminal product) (65-kDa carboxy-terminal product)]	109479	99651.3	88339.1	154734	153400	153647	241338	236883	231130	251595	238022	225696	260735	261214	256145	109108	104524	99448.1	167993	152125	140578	235428	243685	239860	245022	253227	243167	249434	263049	271992	183698	248147	229981	222076	233860	226251
O60220	TIM8A_HUMAN	TIMM8A	Mitochondrial import inner membrane translocase subunit Tim8 A (Deafness dystonia protein 1) (X-linked deafness dystonia protein)	173190	162260	128630	223917	215743	207048	245783	248071	233510	232505	230243	217914	207803	213520	207243	103414	150567	170834	165558	190575	201594	234775	243646	222522	175616	222305	194432	180587	188692	173107	196771	189416	283814	239771	163910	284414
O60231	DHX16_HUMAN	DHX16	Pre-mRNA-splicing factor ATP-dependent RNA helicase DHX16 (EC 3.6.4.13) (ATP-dependent RNA helicase #3) (DEAH-box protein 16)	121739	119666	116076	165831	159380	165453	237055	242874	241356	239302	240439	240121	244291	249109	233648	124832	127283	123505	160585	159602	160657	212660	223101	237946	223095	229858	241773	219250	232329	229902	175560	238339	239319	217178	244015	241482
O60232	ZNRD2_HUMAN	ZNRD2	Protein ZNRD2 (Autoantigen p27) (Protein zinc ribbon domain type 2) (Sjoegren syndrome/scleroderma autoantigen 1) (Zinc ribbon domain-containing protein 2)	141583	135087	142977	123056	115303	124843	202950	176054	190740	250080	234836	225005	281188	286438	283787	155098	152700	130948	139367	149288	136955	199636	213516	200776	272861	295663	250945	310891	327943	295192	158003	190548	177515	181377	208458	202082
O60234	GMFG_HUMAN	GMFG	Glia maturation factor gamma (GMF-gamma)	204765	221099	215663	192350	199048	190424	205028	224509	210508	206840	243014	197122	231219	244968	241695	196050	179231	205102	185058	158876	191269	187963	188228	204063	198053	190220	219555	213903	207192	227492	142438	219067	173632	151075	214048	176692
O60256	KPRB_HUMAN	PRPSAP2	Phosphoribosyl pyrophosphate synthase-associated protein 2 (PRPP synthase-associated protein 2) (41 kDa phosphoribosypyrophosphate synthetase-associated protein) (PAP41)	165826	122290	134214	174104	144218	155603	211619	214524	200695	200763	201729	179480	228680	207086	177315	127164	183049	145168	178107	209903	189792	238618	246074	249569	194054	249254	232940	233990	273089	248959	286104	155237	260247	229109	142497	198375
O60262	GBG7_HUMAN	GNG7	Guanine nucleotide-binding protein G(I)/G(S)/G(O) subunit gamma-7	77061	73083.1	68960.2	131682	114360	126095	227350	237926	232486	269921	253275	273538	319087	278476	336410	72947.5	63911.7	66014.3	112616	117795	124381	209754	201083	216236	233662	239075	247710	246403	248396	274057	164313	275549	195042	275276	290201	292208
O60264	SMCA5_HUMAN	SMARCA5	SWI/SNF-related matrix-associated actin-dependent regulator of chromatin subfamily A member 5 (SWI/SNF-related matrix-associated actin-dependent regulator of chromatin A5) (EC 3.6.4.-) (Sucrose nonfermenting protein 2 homolog) (hSNF2H)	114265	108914	132249	151200	141808	159654	223938	201751	242101	242756	203745	243469	250960	224226	248375	126021	107013	99195.3	139987	141017	128635	216533	200506	184921	208049	206463	195833	214810	222977	211963	266486	287818	264384	299665	294542	266550
O60271	JIP4_HUMAN	SPAG9	C-Jun-amino-terminal kinase-interacting protein 4 (JIP-4) (JNK-interacting protein 4) (Cancer/testis antigen 89) (CT89) (Human lung cancer oncogene 6 protein) (HLC-6) (JNK-associated leucine-zipper protein) (JLP) (Mitogen-activated protein kinase 8-interacting protein 4) (Proliferation-inducing protein 6) (Protein highly expressed in testis) (PHET) (Sperm surface protein) (Sperm-associated antige…	163243	61410.6	86071.4	211419	62836.5	95486.8	204451	58910.2	81201.7	187352	55593.8	71832.9	238222	73837.7	80853.7	36758.1	37893.3	54463.6	36343.8	32788.3	59149.1	39688.2	30552.1	53812.9	35455.8	23827.4	45519.6	33902.4	21435.5	36848.6	1647990	266733	162040	2404980	227925	137428
O60287	NPA1P_HUMAN	URB1	Nucleolar pre-ribosomal-associated protein 1 (Nucleolar protein 254 kDa) (URB1 ribosome biogenesis 1 homolog)	149382	143313	149210	166743	162803	172790	218135	209484	219440	233719	223340	233003	227602	228117	235818	141983	131937	133054	162060	163570	150435	215969	218332	216554	235995	232748	226512	238604	231014	232155	168749	222772	226944	193016	214850	218432
O60306	AQR_HUMAN	AQR	RNA helicase aquarius (EC 3.6.4.13) (Intron-binding protein of 160 kDa) (IBP160)	221700	140952	149701	176909	173180	173374	207349	211503	199630	232841	219215	229809	267661	239937	288400	132231	168919	140935	145897	146100	165844	181912	217782	177009	205110	222772	198080	210744	235487	244070	200137	190301	175655	174512	211588	176287
O60313	OPA1_HUMAN	OPA1	Dynamin-like GTPase OPA1, mitochondrial (EC 3.6.5.5) (Optic atrophy protein 1) [Cleaved into: Dynamin-like GTPase OPA1, long form (L-OPA1); Dynamin-like GTPase OPA1, short form (S-OPA1)]	192687	206550	199615	152927	154161	164024	170657	151533	154146	218097	199201	182590	270454	263314	278532	213559	174142	198587	142645	148680	137083	147050	150802	168881	229689	231218	260390	252014	262418	316184	74474.7	194553	181253	162531	209280	211516
O60318	GANP_HUMAN	MCM3AP	Germinal-center associated nuclear protein (GANP) (EC 2.3.1.48) (80 kDa MCM3-associated protein) (MCM3 acetylating protein) (MCM3AP) (EC 2.3.1.-) (MCM3 acetyltransferase)	213389	227609	212171	240385	300028	298321	148006	186487	160747	198178	215152	203120	207476	246452	236883	176903	209857	163741	230216	226569	226572	139783	124044	127124	170475	154051	166529	193947	176449	167534	175213	188359	148278	161376	210427	176309
O60341	KDM1A_HUMAN	KDM1A	Lysine-specific histone demethylase 1A (EC 1.14.99.66) (BRAF35-HDAC complex protein BHC110) (Flavin-containing amine oxidase domain-containing protein 2) ([histone H3]-dimethyl-L-lysine(4) FAD-dependent demethylase 1A)	181184	195843	211213	201916	207401	201775	177258	175174	177616	203787	219001	198604	241318	251630	263843	152304	174337	175217	171341	209746	181874	139882	181516	166434	185362	213281	201445	227471	252906	220240	119538	188109	162344	161908	205638	197224
O60437	PEPL_HUMAN	PPL	Periplakin (190 kDa paraneoplastic pemphigus antigen) (195 kDa cornified envelope precursor protein)	105692	101933	105664	155186	148033	149120	200217	221573	204084	224913	237789	217272	213519	227764	211082	93932	118160	99905.2	134446	170529	147050	193418	247759	210236	201864	253914	217720	199616	261944	221273	206317	260636	241549	229630	266807	259564
O60449	LY75_HUMAN	LY75	Lymphocyte antigen 75 (Ly-75) (C-type lectin domain family 13 member B) (DEC-205) (gp200-MR6) (CD antigen CD205)	161430	157712	143464	133289	131008	135148	217918	200060	206507	250188	255868	266959	258499	287146	298466	159628	139057	119220	133136	114315	126527	149113	175748	178144	232321	241265	240622	243890	244504	247884	147537	194804	162474	158417	221818	217617
O60476	MA1A2_HUMAN	MAN1A2	Mannosyl-oligosaccharide 1,2-alpha-mannosidase IB (EC 3.2.1.113) (Mannosidase alpha class 1A member 2) (Processing alpha-1,2-mannosidase IB) (Alpha-1,2-mannosidase IB)	189429	186526	184301	225835	223447	219517	190493	197763	198452	188423	191167	192224	170891	166166	162243	161566	185622	168961	206007	225537	193970	172937	184368	177373	167588	178403	170405	159772	161230	163157	185982	247125	244477	235432	230477	239845
O60488	ACSL4_HUMAN	ACSL4	Long-chain-fatty-acid--CoA ligase 4 (EC 6.2.1.3) (Arachidonate--CoA ligase) (EC 6.2.1.15) (Long-chain acyl-CoA synthetase 4) (LACS 4)	254931	265395	261875	207465	209806	226702	110973	118308	117954	87071.5	97493.6	97551.6	81697.7	100506	90599	237524	277689	274309	184437	227870	239889	115060	141567	147790	87855.1	105163	107922	88047.2	108508	119951	497279	343976	330347	330676	320705	278350
O60493	SNX3_HUMAN	SNX3	Sorting nexin-3 (Protein SDP3)	125827	104716	97232.6	252290	203541	198049	159079	146827	153786	212297	268718	242750	217698	285739	290011	106960	83179.7	56022.6	119764	152877	114807	158202	183031	167697	280208	261935	258079	291804	269428	315829	130612	205053	140955	148025	220337	233764
O60502	OGA_HUMAN	OGA	Protein O-GlcNAcase (OGA) (EC 3.2.1.169) (Beta-N-acetylglucosaminidase) (Beta-N-acetylhexosaminidase) (Beta-hexosaminidase) (Meningioma-expressed antigen 5) (N-acetyl-beta-D-glucosaminidase) (N-acetyl-beta-glucosaminidase) (Nuclear cytoplasmic O-GlcNAcase and acetyltransferase) (NCOAT)	130044	155428	200985	119470	115347	100725	173837	116957	139960	276187	224221	268247	342768	305235	322240	161580	119268	151003	80128.8	111897	78599.6	101029	129197	138841	230124	244298	256485	279420	295906	321334	54383.6	244613	146771	141829	280624	248002
O60506	HNRPQ_HUMAN	SYNCRIP	Heterogeneous nuclear ribonucleoprotein Q (hnRNP Q) (Glycine- and tyrosine-rich RNA-binding protein) (GRY-RBP) (NS1-associated protein 1) (Synaptotagmin-binding, cytoplasmic RNA-interacting protein)	172371	160893	174731	196266	189072	195912	203250	195740	197504	197482	192729	192807	196559	197467	194891	166106	147171	168193	182334	174444	186492	189353	186173	189907	190154	187436	185098	189528	194844	179233	199830	198841	208893	201695	197771	211396
O60508	PRP17_HUMAN	CDC40	Pre-mRNA-processing factor 17 (Cell division cycle 40 homolog) (EH-binding protein 3) (Ehb3) (PRP17 homolog) (hPRP17)	94000.1	91987.3	86533.4	145065	139417	125603	196301	201255	201824	196493	197574	194714	170837	192116	184366	93565.6	112945	96699.9	150078	170074	146899	228647	212687	225865	242252	216610	225318	231534	230684	244687	249246	232569	264327	256503	246196	289413
O60512	B4GT3_HUMAN	B4GALT3	Beta-1,4-galactosyltransferase 3 (Beta-1,4-GalTase 3) (Beta4Gal-T3) (b4Gal-T3) (EC 2.4.1.-) (Beta-N-acetylglucosaminyl-glycolipid beta-1,4-galactosyltransferase) (Beta-N-acetylglucosaminylglycopeptide beta-1,4-galactosyltransferase) (EC 2.4.1.38) (N-acetyllactosamine synthase) (EC 2.4.1.90) (Nal synthase) (Neolactotriaosylceramide beta-1,4-galactosyltransferase) (EC 2.4.1.275) (UDP-Gal:beta-GlcNA…	119157	137841	111777	128858	113841	114405	202540	223459	242290	254657	248932	250846	189286	186001	214234	112905	110800	108299	121091	104364	104610	199133	239134	213641	230063	235469	232516	197460	250288	250932	174648	290761	222096	160392	203382	257949
O60518	RNBP6_HUMAN	RANBP6	Ran-binding protein 6 (RanBP6)	206909	185211	189903	200830	203552	181892	200270	202004	187943	187843	188007	172000	174915	182929	161687	187964	189234	185500	208389	214840	203497	209634	200475	206917	210141	190323	198467	178462	180572	180300	176313	153679	167467	164679	147617	167713
O60524	NEMF_HUMAN	NEMF	Ribosome quality control complex subunit NEMF (Antigen NY-CO-1) (Nuclear export mediator factor) (Serologically defined colon cancer antigen 1)	60092.5	84439.8	80357.4	179779	159122	158362	234108	230014	225251	214212	200536	224402	235359	294818	244844	86434.8	89252	83650.5	202101	207487	197299	266478	245123	266529	248745	233836	232638	243347	226658	258952	45261.5	149317	192450	131301	135776	164661
O60547	GMDS_HUMAN	GMDS	GDP-mannose 4,6 dehydratase (EC 4.2.1.47) (GDP-D-mannose dehydratase) (GMD)	209211	207833	202771	212498	208135	191889	162990	180463	155797	133777	152600	134462	105202	118516	91002.6	249962	245629	210531	252992	241011	222752	189846	195682	179983	176165	185348	168852	155024	140464	130323	288686	189555	225870	186884	192100	199571
O60568	PLOD3_HUMAN	PLOD3	Multifunctional procollagen lysine hydroxylase and glycosyltransferase LH3 [Includes: Procollagen-lysine,2-oxoglutarate 5-dioxygenase 3 (EC 1.14.11.4) (Lysyl hydroxylase 3) (LH3); Procollagen glycosyltransferase (EC 2.4.1.50) (EC 2.4.1.66) (Galactosylhydroxylysine-glucosyltransferase) (Procollagen galactosyltransferase) (Procollagen glucosyltransferase)]	363963	380404	432202	276164	267861	309737	107688	102887	107176	129018	118207	123628	133138	119516	105518	435196	304237	455555	286562	203627	315476	90801.3	99661.9	90460.9	126111	118986	106102	117160	124536	129678	97683.3	100480	102426	105941	102982	95144.2
O60573	IF4E2_HUMAN	EIF4E2	Eukaryotic translation initiation factor 4E type 2 (eIF-4E type 2) (eIF4E type 2) (Eukaryotic translation initiation factor 4E homologous protein) (Eukaryotic translation initiation factor 4E-like 3) (eIF4E-like protein 4E-LP) (mRNA cap-binding protein 4EHP) (h4EHP) (mRNA cap-binding protein type 3)	144830	150038	154884	141100	132960	162727	182018	169151	165665	256165	243433	263591	290339	269794	282820	84615.9	96333.1	124101	74185.1	91529.8	129922	150312	187530	170875	242433	234004	235151	266223	290348	280807	91954.9	186535	132561	158684	186353	235465
O60610	DIAP1_HUMAN	DIAPH1	Protein diaphanous homolog 1 (Diaphanous-related formin-1) (DRF1)	210987	237581	215873	208138	214280	199911	183160	188084	177599	194641	202212	175254	213581	228258	201868	206965	206584	211364	203450	186799	209954	177935	169984	179206	193169	157495	186422	208127	159693	202854	149855	110022	120284	143237	101101	122505
O60613	SEP15_HUMAN	SELENOF	Selenoprotein F (15 kDa selenoprotein)	112329	122702	134579	145048	144164	151632	154273	163863	164416	133997	151586	153477	121343	154953	147279	98832.1	130661	116334	120167	153021	131717	131356	167446	149524	128622	158781	137491	115102	156321	128189	449371	424628	374671	414058	431923	350586
O60664	PLIN3_HUMAN	PLIN3	Perilipin-3 (47 kDa mannose 6-phosphate receptor-binding protein) (47 kDa MPR-binding protein) (Cargo selection protein TIP47) (Mannose-6-phosphate receptor-binding protein 1) (Placental protein 17) (PP17)	122836	63687.5	105349	141540	106884	126041	141625	99152	188184	186291	128525	205119	249699	160067	282818	93994.5	176604	117627	85779.5	109011	188303	148811	226446	141769	236974	287289	171752	246983	368407	229124	140005	229355	264473	167292	338523	334838
O60678	ANM3_HUMAN	PRMT3	Protein arginine N-methyltransferase 3 (EC 2.1.1.319) (Heterogeneous nuclear ribonucleoprotein methyltransferase-like protein 3)	127300	132343	124833	167445	161788	174458	186056	176786	169883	202141	192811	191122	224243	224155	199257	132238	132652	136283	178621	177093	166643	199614	169419	172521	213529	202336	202997	215613	205310	223722	157048	216874	171205	208436	241285	217142
O60684	IMA7_HUMAN	KPNA6	Importin subunit alpha-7 (Karyopherin subunit alpha-6)	190330	184456	193158	164933	155827	166828	110367	99491.7	107589	221168	208605	199478	225110	226908	246781	179250	182741	176225	166253	150122	147949	120959	117627	108525	225326	206873	221539	264031	219969	266388	131728	201887	123293	111386	254786	205593
O60701	UGDH_HUMAN	UGDH	UDP-glucose 6-dehydrogenase (UDP-Glc dehydrogenase) (UDP-GlcDH) (UDPGDH) (EC 1.1.1.22)	94372.5	107665	78349.7	162136	173297	128702	193849	209605	186389	202939	213281	190504	192449	209598	204802	96944.1	114244	100426	142949	185377	179641	238227	247770	224808	237114	244636	230573	230223	213478	221891	149973	175077	172981	154089	187333	180633
O60704	TPST2_HUMAN	TPST2	Protein-tyrosine sulfotransferase 2 (EC 2.8.2.20) (Tyrosylprotein sulfotransferase 2) (TPST-2)	106286	114580	108783	110597	132516	125970	161640	140156	144708	235597	235849	227683	277056	277526	276915	95237.4	124030	131078	119220	111317	110289	107919	125233	116084	203036	231970	215791	215251	259222	250639	114521	252564	261200	189980	269016	257951
O60711	LPXN_HUMAN	LPXN	Leupaxin	155663	146217	152918	170521	162082	183074	183578	194052	202459	190283	181805	200288	180313	174533	182966	141040	148371	144304	171410	183391	173739	180536	192815	187866	164371	191767	179323	159020	176921	164617	163486	220945	214149	191331	205997	219010
O60716	CTND1_HUMAN	CTNND1	Catenin delta-1 (Cadherin-associated Src substrate) (CAS) (p120 catenin) (p120(ctn)) (p120(cas))	156581	163858	149095	183265	193811	183390	167607	182366	164850	192773	190893	188037	200636	214103	186950	134999	140905	165425	165683	205528	175532	156398	161864	155080	167562	199775	181966	176951	200367	185861	188268	196949	170380	182991	200321	190431
O60732	MAGC1_HUMAN	MAGEC1	Melanoma-associated antigen C1 (Cancer/testis antigen 7.1) (CT7.1) (MAGE-C1 antigen)	157189	179539	181916	143039	140654	143450	188692	187592	183077	189307	193643	171808	204190	196774	212933	208354	171340	194929	150704	148552	155552	189342	187616	186421	195015	190301	190597	200615	212899	197561	142029	162257	150978	139252	186022	168272
O60749	SNX2_HUMAN	SNX2	Sorting nexin-2 (Transformation-related gene 9 protein) (TRG-9)	66722.4	62236.4	63969.4	56940.1	52931.9	53636.9	250580	217258	249830	250581	249459	255062	229694	209207	252069	65199	54518.2	76273.1	56370.9	57910.2	48989.4	227465	251941	241712	247973	273382	248266	231930	293672	216705	97435.5	259137	192845	220882	263255	251249
O60762	DPM1_HUMAN	DPM1	Dolichol-phosphate mannosyltransferase subunit 1 (EC 2.4.1.83) (Dolichol-phosphate mannose synthase subunit 1) (DPM synthase subunit 1) (Dolichyl-phosphate beta-D-mannosyltransferase subunit 1) (Mannose-P-dolichol synthase subunit 1) (MPD synthase subunit 1)	291503	221929	292670	199044	157422	195407	189945	137402	170166	228302	145132	215854	258519	197870	274640	150702	144382	188877	99255.5	99872	124418	91428	106834	117118	120419	124057	116858	144834	154846	181698	250732	222873	137703	204078	269560	170354
O60763	USO1_HUMAN	USO1	General vesicular transport factor p115 (Protein USO1 homolog) (Transcytosis-associated protein) (TAP) (Vesicle-docking protein)	104933	105114	100248	111713	95815	102512	195090	183261	200031	220710	224296	220231	261277	263406	260669	86162.7	84358.5	89587.6	86318.6	83937.4	88331.8	170491	185694	186844	220680	219292	212886	257263	250984	240406	158885	229286	208783	204038	248891	226872
O60783	RT14_HUMAN	MRPS14	Small ribosomal subunit protein uS14m (28S ribosomal protein S14, mitochondrial) (MRP-S14) (S14mt)	137957	152837	138781	150346	140722	157262	157967	143987	162246	180138	198853	193461	208494	234849	239620	153503	140195	155497	161791	136263	156441	137374	132834	129992	175282	191234	200438	194577	211290	219874	162052	239265	182051	213002	256063	223356
O60784	TOM1_HUMAN	TOM1	Target of Myb1 membrane trafficking protein (Target of Myb protein 1)	131055	145434	136705	178370	166036	162819	193850	202530	195331	184219	190145	183726	215994	199649	210546	149522	141488	137091	176627	164778	172489	193214	192851	190395	190844	191550	186007	195958	188132	201206	162786	166047	163558	157318	172394	168834
O60825	F262_HUMAN	PFKFB2	6-phosphofructo-2-kinase/fructose-2,6-bisphosphatase 2 (6PF-2-K/Fru-2,6-P2ase 2) (PFK/FBPase 2) (6PF-2-K/Fru-2,6-P2ase heart-type isozyme) [Includes: 6-phosphofructo-2-kinase (EC 2.7.1.105); Fructose-2,6-bisphosphatase (EC 3.1.3.46)]	169092	159997	163237	152045	161523	147077	168140	166416	156054	231514	230198	222929	234179	240153	243577	140893	135907	130800	141158	136534	144570	147301	141927	155751	224304	212082	217726	229003	226011	248427	118546	146312	124189	133983	161360	161870
O60826	CCD22_HUMAN	CCDC22	Coiled-coil domain-containing protein 22	111001	115877	79002.1	112184	117367	123286	198295	198408	176352	241603	228201	233070	306000	310558	292784	113976	127124	69911	92614.9	106875	90725	148581	166608	192230	201249	193494	223937	219936	251334	277492	61908.6	158190	170467	171556	224321	202274
O60828	PQBP1_HUMAN	PQBP1	Polyglutamine-binding protein 1 (PQBP-1) (38 kDa nuclear protein containing a WW domain) (Npw38) (Polyglutamine tract-binding protein 1)	125424	157965	134637	122126	112541	113251	200122	160335	164557	201992	182615	173247	220061	190227	202265	229037	139424	193983	132803	93352.4	98947.1	183186	151828	133909	173542	179979	158728	182855	187538	173567	252972	240037	211844	236061	266684	219390
O60831	PRAF2_HUMAN	PRAF2	PRA1 family protein 2	19209.3	20548.1	25358.5	40247.8	40156.1	37825.4	228799	222083	212948	303818	293071	279970	336898	340388	374058	17887.1	21387.2	25700.2	38068.6	45937.1	32780.2	158400	214299	181110	268820	302916	285851	334082	349359	320795	85082.9	195396	120370	125711	216042	184742
O60832	DKC1_HUMAN	DKC1	H/ACA ribonucleoprotein complex subunit DKC1 (EC 5.4.99.-) (CBF5 homolog) (Dyskerin) (Nopp140-associated protein of 57 kDa) (Nucleolar protein NAP57) (Nucleolar protein family A member 4) (snoRNP protein DKC1)	73901.7	76253.1	67026.1	84004.1	80404.4	76470.8	200072	170259	181114	225989	212783	215196	250789	224888	253758	103671	81543.7	81543.6	105282	97736.1	88094.6	206991	210875	198710	268311	261782	236439	288970	279777	263803	122713	200588	182101	197198	206424	215782
O60841	IF2P_HUMAN	EIF5B	Eukaryotic translation initiation factor 5B (eIF-5B) (EC 3.6.5.3) (Translation initiation factor IF-2)	139775	123480	134278	166069	150657	156943	207514	194745	200619	218122	212375	214352	241003	237031	229815	136151	122768	137372	162564	137176	145413	208180	171639	212879	215383	191076	214688	242322	215160	222680	119110	112919	136915	109267	117090	130787
O60869	EDF1_HUMAN	EDF1	Endothelial differentiation-related factor 1 (EDF-1) (Multiprotein-bridging factor 1) (MBF1)	215789	239649	224266	105383	112659	113282	130883	159024	166436	220468	142852	180584	277541	202678	321588	286852	208747	221958	138877	137865	117132	140739	127787	147100	138170	154629	138567	182188	196130	167554	102197	146007	132718	139662	266221	184121
O60884	DNJA2_HUMAN	DNAJA2	DnaJ homolog subfamily A member 2 (Cell cycle progression restoration gene 3 protein) (Dnj3) (Dj3) (HIRA-interacting protein 4) (Renal carcinoma antigen NY-REN-14)	174521	212419	203082	165613	165173	181723	181938	176271	179403	185946	178918	166825	179314	183770	167513	185795	178610	175053	155899	146941	153493	166713	175858	161116	167970	168766	161481	173146	166879	186734	161383	193765	153243	175375	190995	179801
O60885	BRD4_HUMAN	BRD4	Bromodomain-containing protein 4 (Protein HUNK1)	162307	145105	170379	216298	189510	195357	213661	182800	167169	185512	183495	145729	133420	138538	115530	118573	147100	159836	185154	216635	207998	184577	268942	206880	184194	251387	183727	157386	175356	121151	144309	129788	183994	168477	132751	177063
O60888	CUTA_HUMAN	CUTA	Protein CutA (Acetylcholinesterase-associated protein) (Brain acetylcholinesterase putative membrane anchor)	194892	189680	187538	165436	151813	168145	182204	182758	183972	176308	178155	173043	169358	184848	177755	181908	178684	175184	156889	141365	150493	172529	161125	170037	166308	162686	164857	169583	162381	161613	175552	182083	170738	174377	182151	176534
O60911	CATL2_HUMAN	CTSV	Cathepsin L2 (EC 3.4.22.43) (Cathepsin U) (Cathepsin V)	188492	220978	229788	242094	273461	274146	152753	147325	170597	135266	134498	142286	105686	117452	114180	191775	210674	201865	238733	246011	212091	141979	145491	143320	128550	129283	128335	116565	112652	113247	175629	169020	182142	183927	132524	169174
O60925	PFD1_HUMAN	PFDN1	Prefoldin subunit 1	169599	129107	155710	60077.9	52400.3	51538.2	235450	185804	211856	188669	216413	223086	320678	259562	277314	130196	101844	94415.6	56321.3	38752.4	36477.5	180804	194493	221013	252898	204474	254899	314026	245656	343287	60195.8	100815	160028	115445	108757	162148
O60927	PP1RB_HUMAN	PPP1R11	E3 ubiquitin-protein ligase PPP1R11 (EC 2.3.2.27) (Hemochromatosis candidate gene V protein) (HCG V) (Protein phosphatase 1 regulatory subunit 11) (Protein phosphatase inhibitor 3)	60274.2	66801.9	65557.3	64526.9	55398.3	57798.6	188741	160593	165919	212961	199956	192230	241137	223923	215162	61665.1	56251.5	74922	74597.6	65273.5	75916.3	194174	193056	221537	250764	226318	259364	278176	262139	268757	149216	257757	209186	217709	275744	246585
O60934	NBN_HUMAN	NBN	Nibrin (Cell cycle regulatory protein p95) (Nijmegen breakage syndrome protein 1) (hNbs1)	144395	132703	137857	133819	121963	124134	166329	163477	161078	177766	176944	162346	167820	174167	168092	145624	116807	150853	113864	118493	124260	159255	160165	166519	177059	170137	185367	185388	177578	195653	224122	238344	237916	228588	248833	236127
O60942	MCE1_HUMAN	RNGTT	mRNA-capping enzyme (HCAP1) (HCE) [Includes: mRNA 5'-triphosphate monophosphatase (EC 3.6.1.74) (mRNA 5'-phosphatase); mRNA guanylyltransferase (EC 2.7.7.50) (GTP--RNA guanylyltransferase) (GTase)]	103009	30058.6	42082.8	172226	49180.8	75259	295156	83907.1	121772	287548	76229.7	116949	308613	87680	122192	19316.8	27267.6	28065.3	26355.4	43974.2	42416.8	41179.4	61865.9	65970.6	41118.6	63762.9	70550.9	46564.6	73248	75487.1	746257	507895	283010	1042490	513699	281199
O75044	SRGP2_HUMAN	SRGAP2	SLIT-ROBO Rho GTPase-activating protein 2 (srGAP2) (Formin-binding protein 2) (Rho GTPase-activating protein 34)	64133.1	96155.4	90379.9	58745	48001.1	54780.9	132103	121501	131100	204069	212775	212845	244078	254529	265228	115884	91643.1	81498.2	64438.7	63220.7	57298.8	133081	156744	129336	224747	260779	221463	260392	276685	245634	99636.9	304502	241517	187746	309715	315406
O75083	WDR1_HUMAN	WDR1	WD repeat-containing protein 1 (Actin-interacting protein 1) (AIP1) (NORI-1)	153927	170931	150037	170590	165637	171865	172383	172997	165846	153905	166360	164847	143225	155835	145648	164327	170652	147087	174911	160097	162015	182740	178860	175079	167531	155881	162405	152718	152507	149515	164088	185560	198451	214241	179076	195944
O75116	ROCK2_HUMAN	ROCK2	Rho-associated protein kinase 2 (EC 2.7.11.1) (Rho kinase 2) (Rho-associated, coiled-coil-containing protein kinase 2) (Rho-associated, coiled-coil-containing protein kinase II) (ROCK-II) (p164 ROCK-2)	133508	130522	141718	129656	125495	124503	179750	185098	190432	185261	195601	183358	198989	189700	192165	137848	129010	124463	125780	125507	120374	169173	193616	178432	168181	190935	180126	181528	198704	195965	146065	200590	186885	176048	203431	192815
O75122	CLAP2_HUMAN	CLASP2	CLIP-associating protein 2 (Cytoplasmic linker-associated protein 2) (Protein Orbit homolog 2) (hOrbit2)	142655	145074	143053	160220	149641	157154	170256	172032	176660	173922	172552	175042	179920	178767	167528	129031	134285	133746	145597	154268	141158	166281	163653	165843	172469	172421	164317	178194	176763	168693	199196	196084	169152	203847	202794	181804
O75127	PTCD1_HUMAN	PTCD1	Pentatricopeptide repeat-containing protein 1, mitochondrial	419464	439661	344925	267946	200962	228389	58968.4	91912.4	61269.8	71185.4	67756.2	63474.7	51245.5	64566.7	52606.4	527418	425322	513057	338876	226491	261868	96326.4	55003.3	90357.8	89030.1	43821.5	54971.8	63677	51157.8	57247.7	165202	66726.2	82726.7	143107	63133.6	75308.9
O75131	CPNE3_HUMAN	CPNE3	Copine-3 (Copine III)	75326.3	86148.4	90797.1	115265	112516	127231	186651	159712	195570	221088	182780	228579	221611	197910	249796	84836.5	78885	57579.3	108745	109387	91057.3	196079	184822	190070	230929	206452	207996	251373	262148	224439	152672	155150	154988	181375	195040	179721
O75145	LIPA3_HUMAN	PPFIA3	Liprin-alpha-3 (Protein tyrosine phosphatase receptor type f polypeptide-interacting protein alpha-3) (PTPRF-interacting protein alpha-3)	122385	121870	115054	143996	147845	154417	164095	159860	159055	206813	209152	206375	236909	238538	218041	128669	113280	110691	125221	140891	132543	126958	153061	158380	171399	186094	192966	185045	207606	217643	135397	174670	143583	157970	185888	188592
O75150	BRE1B_HUMAN	RNF40	E3 ubiquitin-protein ligase BRE1B (BRE1-B) (EC 2.3.2.27) (95 kDa retinoblastoma-associated protein) (RBP95) (RING finger protein 40) (RING-type E3 ubiquitin transferase BRE1B)	135184	106796	135208	120679	116491	128974	175455	162581	172576	200679	185547	179023	221181	239195	227472	137316	111730	118162	146129	113930	127548	151248	153151	157739	185618	184791	198419	239452	211878	216457	127043	171344	135600	152907	193223	177758
O75152	ZC11A_HUMAN	ZC3H11A	Zinc finger CCCH domain-containing protein 11A	74365.6	55636.5	69323.9	139761	104030	140010	207949	168609	202362	203823	171154	197071	192070	155549	190558	78980.2	101055	61105.1	134848	137235	115889	182706	189008	182473	200454	202431	186725	199030	186284	175100	196647	220497	217111	263146	214738	199270
O75153	CLU_HUMAN	CLUH	Clustered mitochondria protein homolog	156580	159143	136442	154568	163222	142473	143363	141807	134777	157222	157587	142242	162419	168780	157810	157790	184858	161959	168456	173321	175860	152606	165993	152802	173058	202282	168999	175445	192517	165901	149078	197539	160728	158556	196053	189275
O75155	CAND2_HUMAN	CAND2	Cullin-associated NEDD8-dissociated protein 2 (Cullin-associated and neddylation-dissociated protein 2) (Epididymis tissue protein Li 169) (TBP-interacting protein of 120 kDa B) (TBP-interacting protein 120B) (p120 CAND2)	122163	152431	149280	117312	122975	127443	151511	127363	167610	243133	199153	246712	234503	193268	237191	82309.2	139093	105355	112549	147011	106506	134590	140098	151567	203034	222524	226382	247593	243013	230881	77043.4	181917	98699.8	63177.7	174850	207365
O75165	DJC13_HUMAN	DNAJC13	DnaJ homolog subfamily C member 13 (Required for receptor-mediated endocytosis 8) (RME-8)	140112	131035	126263	144685	137874	148415	171416	171909	168320	184758	178303	179510	165732	170436	177271	123378	138436	127741	134130	152360	131657	170456	184796	177979	178557	188377	180783	169508	183003	179929	131722	183567	176881	161039	177390	204464
O75170	PP6R2_HUMAN	PPP6R2	Serine/threonine-protein phosphatase 6 regulatory subunit 2 (SAPS domain family member 2)	103682	132473	124312	99737.9	130660	131296	198233	172650	191379	172466	151188	183088	234783	238238	250836	99665.7	142614	100591	81791	112059	95234.4	175584	182507	180933	150990	138865	167292	212712	218989	231986	114821	183070	163362	158545	223415	161288
O75182	SIN3B_HUMAN	SIN3B	Paired amphipathic helix protein Sin3b (Histone deacetylase complex subunit Sin3b) (Transcriptional corepressor Sin3b)	100023	107281	94122.2	128962	121013	126756	197292	197238	196786	196946	200073	185767	170370	167896	156768	100365	97452.7	99704.5	125473	127649	117569	216628	210006	199086	202684	205060	191089	175370	182305	172751	122780	185882	189290	175526	170807	196152
O75208	COQ9_HUMAN	COQ9	Ubiquinone biosynthesis protein COQ9, mitochondrial	107146	86753.7	94681.8	121430	109654	129874	207071	210774	225292	192580	202072	210961	202509	214691	229182	78949.1	77034.1	81867.5	112244	122212	115760	173902	210394	195615	178691	193813	190077	190646	214109	208624	97346.4	172128	151126	126197	180958	147618
O75223	GGCT_HUMAN	GGCT	Gamma-glutamylcyclotransferase (EC 4.3.2.9) (Cytochrome c-releasing factor 21)	160297	140936	149652	138250	126809	145029	173002	158348	150000	192305	186964	167449	196404	181123	180622	182643	163124	158877	146523	169563	147763	172458	159930	186547	180025	183612	195831	197046	171640	214295	123587	88438.5	153185	100247	76897.5	127083
O75251	NDUS7_HUMAN	NDUFS7	NADH dehydrogenase [ubiquinone] iron-sulfur protein 7, mitochondrial (EC 7.1.1.2) (Complex I-20kD) (CI-20kD) (NADH-ubiquinone oxidoreductase 20 kDa subunit) (PSST subunit)	110159	104506	119829	161610	160189	162590	180045	184749	196508	168842	174137	169137	173461	180913	177242	102990	114598	105864	147282	156308	140414	161971	177962	166355	139965	160132	154983	149810	165099	167488	168504	196221	193621	188760	175905	178406
O75306	NDUS2_HUMAN	NDUFS2	NADH dehydrogenase [ubiquinone] iron-sulfur protein 2, mitochondrial (EC 7.1.1.2) (Complex I-49kD) (CI-49kD) (NADH-ubiquinone oxidoreductase 49 kDa subunit)	564198	593110	637489	322380	372487	522067	15749.3	16854.7	37095	18062.1	13087.2	31572.1	38635.2	35794.1	52597.5	278616	295266	480150	147852	160544	334997	10933.3	9513.91	32030	13154.6	7799.42	21227.6	64053.8	36097.4	52303	79789.7	23728.1	148093	90111.7	31812.9	142648
O75312	ZPR1_HUMAN	ZPR1	Zinc finger protein ZPR1 (Zinc finger protein 259)	113701	121188	115746	135015	138185	134251	147091	150993	147581	162014	180028	167634	153341	169179	172704	107465	116680	127160	129927	134489	140886	137279	152450	148067	161348	177941	160183	153844	186730	157796	179913	245047	200762	206016	237122	218376
O75323	NIPS2_HUMAN	NIPSNAP2	Protein NipSnap homolog 2 (NipSnap2) (Glioblastoma-amplified sequence)	146154	154311	157587	108324	109142	115204	169407	180812	180147	205169	207904	205627	210291	211015	203714	132225	128711	143038	97870.1	112764	110556	142687	150466	158856	173793	192451	194307	182698	188501	204353	89194.7	141957	130006	136892	154097	147412
O75340	PDCD6_HUMAN	PDCD6	Programmed cell death protein 6 (Apoptosis-linked gene 2 protein homolog) (ALG-2)	162359	164575	152038	165396	180566	160714	130931	154668	151268	143221	154148	156276	151807	164907	160604	142122	174032	143024	162542	170544	150433	145070	163379	134051	153792	166430	142465	159899	153644	143942	181986	174448	165411	155585	171268	166289
O75342	LX12B_HUMAN	ALOX12B	Arachidonate 12-lipoxygenase, 12R-type (12R-LOX) (12R-lipoxygenase) (EC 1.13.11.-) (Epidermis-type lipoxygenase 12)	187239	178348	172935	166762	157558	157583	163532	163083	166329	174433	160517	162957	162521	161326	172902	161578	157637	169950	151429	152858	153916	154795	158359	146012	160273	165761	147026	164639	161951	157836	134484	109197	125638	125275	125045	124779
O75347	TBCA_HUMAN	TBCA	Tubulin-specific chaperone A (TCP1-chaperonin cofactor A) (Tubulin-folding cofactor A) (CFA)	108695	98607.6	107762	103647	97129.1	102401	193452	191665	187789	193343	195161	192704	191225	189412	199089	92625.8	90986.8	99812.1	97041	90193	94582.8	193616	190039	194114	199558	185481	186652	195539	182646	194675	112859	175233	154131	153087	170437	175958
O75348	VATG1_HUMAN	ATP6V1G1	V-type proton ATPase subunit G 1 (V-ATPase subunit G 1) (V-ATPase 13 kDa subunit 1) (Vacuolar proton pump subunit G 1) (Vacuolar proton pump subunit M16)	166954	188421	171683	158353	193199	180768	152819	174193	175625	146785	178742	143178	139377	187294	103745	174188	174707	172911	186194	191863	203421	178436	151699	188158	140774	119539	153235	134626	122767	159380	83564.3	121425	135622	83721.2	115726	114270
O75351	VPS4B_HUMAN	VPS4B	Vacuolar protein sorting-associated protein 4B (EC 3.6.4.6) (Cell migration-inducing gene 1 protein) (Suppressor of K(+) transport growth defect 1) (Protein SKD1)	130684	194508	173340	113395	98123.1	245105	98598.7	114301	109193	127285	128763	125991	146427	151525	155930	118387	313517	217692	92839.8	207556	173927	88290.4	79394.2	100362	111829	114003	120644	132967	117771	128339	323327	222131	182268	123162	213543	266666
O75352	MPU1_HUMAN	MPDU1	Mannose-P-dolichol utilization defect 1 protein (Suppressor of Lec15 and Lec35 glycosylation mutation homolog) (SL15)	170719	184168	181975	146315	193690	162913	171431	132625	148732	142900	186034	140479	127550	148433	120701	161391	164328	182447	160053	132326	187868	149976	152669	172786	141583	128617	153861	134765	115887	166004	152049	146496	140335	177315	130026	149880
O75367	H2AY_HUMAN	MACROH2A1	Core histone macro-H2A.1 (Histone macroH2A1) (mH2A1) (Histone H2A.y) (H2A/y) (Medulloblastoma antigen MU-MB-50.205)	112333	118024	119362	126839	116597	119552	162517	162274	142708	181491	193115	193329	186603	207169	215787	123158	135615	113116	113408	127296	114609	144096	159953	146475	176157	192191	170003	185471	191702	179891	87576.5	191824	156204	108084	203258	179766
O75368	SH3L1_HUMAN	SH3BGRL	Adapter SH3BGRL (SH3 domain-binding glutamic acid-rich-like protein 1)	145744	152141	144682	169882	182006	178095	151732	146172	156323	150146	146747	154642	151699	149503	148893	159109	156191	153783	181331	185588	193522	154149	144865	156366	155358	149190	158166	153616	139191	166300	108653	127844	148604	127336	126757	151118
O75369	FLNB_HUMAN	FLNB	Filamin-B (FLN-B) (ABP-278) (ABP-280 homolog) (Actin-binding-like protein) (Beta-filamin) (Filamin homolog 1) (Fh1) (Filamin-3) (Thyroid autoantigen) (Truncated actin-binding protein) (Truncated ABP)	143923	167315	135130	115005	109224	118473	102204	89316.4	91798.2	161755	158081	148911	234946	254150	277619	147108	138645	163128	116254	115772	126055	89010.5	101789	85461.5	142594	160003	156514	220712	243209	227875	112947	143347	153440	198365	189293	166139
O75376	NCOR1_HUMAN	NCOR1	Nuclear receptor corepressor 1 (N-CoR) (N-CoR1)	91945	78835.2	53456.4	108787	106307	96976.3	180576	192458	163126	199641	212778	200185	160334	176898	144795	70848.7	75385.2	91841.6	151835	103953	148941	258843	160580	256324	278064	189732	275081	256641	174126	237523	94067.5	84413.5	105382	112818	90106.6	110105
O75379	VAMP4_HUMAN	VAMP4	Vesicle-associated membrane protein 4 (VAMP-4)	128644	118318	126663	127432	121009	124707	166614	162602	156199	195148	188633	180820	195871	192025	201251	118885	116306	121467	116425	110742	111600	142976	156963	152023	172708	182965	176631	190239	197704	184603	104344	155067	129473	135437	166326	147796
O75380	NDUS6_HUMAN	NDUFS6	NADH dehydrogenase [ubiquinone] iron-sulfur protein 6, mitochondrial (Complex I-13kD-A) (CI-13kD-A) (NADH-ubiquinone oxidoreductase 13 kDa-A subunit)	135571	135667	109260	126805	122819	122369	166485	162149	154056	166426	158046	151882	180669	158109	144973	161628	116571	129107	166624	128454	110918	204113	165051	208950	200844	169919	190799	192695	152794	178983	98299.8	118775	130223	130246	127889	145760
O75381	PEX14_HUMAN	PEX14	Peroxisomal membrane protein PEX14 (PTS1 receptor-docking protein) (Peroxin-14) (Peroxisomal membrane anchor protein PEX14)	126557	93008.7	99937.1	163946	134602	155003	159036	129885	145699	183010	147402	159552	192695	195648	194195	85373	98713.4	94367.9	152171	146671	161885	142810	138273	153789	164110	159862	165860	197858	163334	215633	189800	165452	124413	121018	159472	132023
O75390	CISY_HUMAN	CS	Citrate synthase, mitochondrial (EC 2.3.3.1) (Citrate (Si)-synthase)	124046	125798	121203	101841	121751	115253	151192	135866	148131	180495	170768	180211	217158	216596	224061	115449	116113	143414	96141.5	105790	106437	122452	139974	151869	163260	186522	176590	188390	185008	258641	103782	147761	116300	129933	168177	142718
O75394	RM33_HUMAN	MRPL33	Large ribosomal subunit protein bL33m (39S ribosomal protein L33, mitochondrial) (L33mt) (MRP-L33)	118079	110280	110881	127413	156068	147757	160924	146658	149594	162018	154183	148090	145282	147839	141464	90462.6	109406	88424.6	151152	157694	134748	162863	163008	173364	173492	161487	161155	150158	151995	167986	134307	209983	175916	154724	199578	193463
O75396	SC22B_HUMAN	SEC22B	Vesicle-trafficking protein SEC22b (ER-Golgi SNARE of 24 kDa) (ERS-24) (ERS24) (SEC22 vesicle-trafficking protein homolog B) (SEC22 vesicle-trafficking protein-like 1)	143700	137335	131332	133785	139270	137682	149664	158226	154983	163985	172949	166777	179268	175740	171758	129830	120536	119607	135117	119949	135024	162456	154288	157525	168617	179604	174886	179998	183208	186525	107081	131499	127424	121652	139561	130915
O75400	PR40A_HUMAN	PRPF40A	Pre-mRNA-processing factor 40 homolog A (Fas ligand-associated factor 1) (Formin-binding protein 11) (Formin-binding protein 3) (Huntingtin yeast partner A) (Huntingtin-interacting protein 10) (HIP-10) (Huntingtin-interacting protein A) (Renal carcinoma antigen NY-REN-6)	96908.6	110131	109302	84051.5	83520	93819.8	158688	140959	147645	205403	198528	208712	197551	237436	232322	71567.1	136492	111537	66881.7	94242.9	85438.4	110453	142171	129451	176647	211869	184267	205099	206795	204656	79317.9	203733	153134	104011	189313	191964
O75431	MTX2_HUMAN	MTX2	Metaxin-2 (Mitochondrial outer membrane import complex protein 2)	165717	163818	171747	151071	154974	153435	116348	120556	109054	140952	146014	136068	174873	163873	163717	135238	165564	152089	156838	156622	145846	131942	126147	129941	133560	148661	132261	176118	161966	183654	131433	134957	118064	130182	183803	168678
O75436	VP26A_HUMAN	VPS26A	Vacuolar protein sorting-associated protein 26A (Vesicle protein sorting 26A) (hVPS26)	100928	102226	82836.2	89011.3	85253.9	84837.7	168909	159183	165557	192358	182395	181307	183628	190329	196735	113276	88661.4	104415	85127.3	86679.6	91916.7	163907	172718	167748	187476	193930	182950	197219	189558	193922	118818	165837	162714	142182	178207	176012
O75438	NDUB1_HUMAN	NDUFB1	NADH dehydrogenase [ubiquinone] 1 beta subcomplex subunit 1 (Complex I-MNLL) (CI-MNLL) (NADH-ubiquinone oxidoreductase MNLL subunit)	126041	108821	111413	131528	166756	131130	157008	145639	163150	192280	177557	185210	196413	177617	189846	110271	117506	73364.4	153767	160750	132665	111300	133687	126464	164522	170446	168038	186175	189412	180367	104683	122321	103521	132034	173331	137858
O75439	MPPB_HUMAN	PMPCB	Mitochondrial-processing peptidase subunit beta (EC 3.4.24.64) (Beta-MPP) (P-52)	96778.1	87149.7	87256	120323	117266	121989	164669	148121	153822	198057	182232	185665	209378	201727	205326	73246.4	80856.7	76844.6	105725	105741	112312	144325	140836	148074	173586	167927	184892	205834	186124	206396	118767	156302	138716	149650	178502	173652
O75446	SAP30_HUMAN	SAP30	Histone deacetylase complex subunit SAP30 (30 kDa Sin3-associated polypeptide) (Sin3 corepressor complex subunit SAP30) (Sin3-associated polypeptide p30)	58900	62411.6	63054.9	89628.8	108239	117187	160110	157458	154274	192509	210563	217866	214374	225602	229045	61519.2	70234.2	60455.2	93481.6	121735	102197	128460	140424	145441	184857	222520	190931	190416	206317	180645	101173	185377	123003	163656	172951	175521
O75448	MED24_HUMAN	MED24	Mediator of RNA polymerase II transcription subunit 24 (Activator-recruited cofactor 100 kDa component) (ARC100) (Cofactor required for Sp1 transcriptional activation subunit 4) (CRSP complex subunit 4) (Mediator complex subunit 24) (Thyroid hormone receptor-associated protein 4) (Thyroid hormone receptor-associated protein complex 100 kDa component) (Trap100) (hTRAP100) (Vitamin D3 receptor-inte…	89052.1	84627.2	83832.1	129862	117493	116935	168537	167776	170762	172126	166588	167532	152680	158123	150401	86021.1	86328.8	83129.6	126770	123274	126657	185097	170337	183049	183121	179010	182353	168381	168943	178722	130425	157068	177300	153117	157429	177340
O75475	PSIP1_HUMAN	PSIP1	PC4 and SFRS1-interacting protein (CLL-associated antigen KW-7) (Dense fine speckles 70 kDa protein) (DFS 70) (Lens epithelium-derived growth factor) (Transcriptional coactivator p75/p52)	72369.1	70562.7	62300.7	97653.6	101424	97958.5	145624	147874	146105	163529	179308	169775	177075	195443	195134	69401.2	81636.8	78737	108917	110699	111129	160162	155231	168588	177734	196200	176689	204318	189978	204468	128886	192536	154321	178468	195898	189815
O75489	NDUS3_HUMAN	NDUFS3	NADH dehydrogenase [ubiquinone] iron-sulfur protein 3, mitochondrial (EC 7.1.1.2) (Complex I-30kD) (CI-30kD) (NADH-ubiquinone oxidoreductase 30 kDa subunit)	107630	123667	109445	89823.4	77457.8	86855.9	163503	160035	157675	245557	245022	196981	186102	269780	248688	105099	84823.3	124377	84626.6	70768	80208.9	165955	133461	78696	182103	190030	167379	170952	255446	172660	94947.9	137916	108620	109593	128185	115179
O75494	SRS10_HUMAN	SRSF10	Serine/arginine-rich splicing factor 10 (40 kDa SR-repressor protein) (SRrp40) (FUS-interacting serine-arginine-rich protein 1) (Splicing factor SRp38) (Splicing factor, arginine/serine-rich 13A) (TLS-associated protein with Ser-Arg repeats) (TASR) (TLS-associated protein with SR repeats) (TLS-associated serine-arginine protein) (TLS-associated SR protein)	193995	180215	204599	187562	178440	187190	149551	149913	157996	132615	126556	131848	107694	117446	111518	179073	160050	182719	166500	149402	167832	146637	125067	149607	120519	105069	127235	112130	103128	107609	159666	116413	152142	154172	102394	124127
O75521	ECI2_HUMAN	ECI2	Enoyl-CoA delta isomerase 2 (EC 5.3.3.8) (DRS-1) (Delta(3),delta(2)-enoyl-CoA isomerase) (D3,D2-enoyl-CoA isomerase) (Diazepam-binding inhibitor-related protein 1) (DBI-related protein 1) (Dodecenoyl-CoA isomerase) (Hepatocellular carcinoma-associated antigen 88) (Peroxisomal 3,2-trans-enoyl-CoA isomerase) (pECI) (Renal carcinoma antigen NY-REN-1)	144120	102960	115541	120535	99768.3	131883	164948	147162	151215	153950	161638	157162	231236	204806	225973	98913.6	105539	139529	107822	106243	101092	138931	136979	146229	140041	140914	147135	177476	152104	170833	150526	158150	143796	156825	154219	125587
O75531	BAF_HUMAN	BANF1	Barrier-to-autointegration factor (Breakpoint cluster region protein 1) [Cleaved into: Barrier-to-autointegration factor, N-terminally processed]	21375.8	18096.1	27453.7	91444.9	47595.7	78556.2	217751	111733	179919	257241	224483	264540	222947	242727	188029	48321.4	22616.6	23932.2	103221	64900	65549.1	191687	126081	180579	221569	169986	231703	189294	187155	141895	102973	209955	150213	185513	193281	189143
O75533	SF3B1_HUMAN	SF3B1	Splicing factor 3B subunit 1 (Pre-mRNA-splicing factor SF3b 155 kDa subunit) (SF3b155) (Spliceosome-associated protein 155) (SAP 155)	90994.4	101174	90848.4	122247	85034.9	78198.5	195262	180213	168170	196523	171874	199522	169994	193805	197344	74807.3	92853.8	78788.8	95450.4	116605	122131	199810	185982	183902	211639	193548	220998	195290	169904	152673	81933.7	94795.6	110631	123951	99693.5	127236
O75534	CSDE1_HUMAN	CSDE1	Cold shock domain-containing protein E1 (N-ras upstream gene protein) (Protein UNR)	162759	153900	153065	166078	129685	142470	132194	119639	107397	157032	124476	117425	135602	103073	135550	165282	150827	150494	193834	159406	149006	123444	130416	117176	152978	143785	149909	149418	125706	135872	138054	185298	138274	143006	170124	157917
O75556	SG2A1_HUMAN	SCGB2A1	Mammaglobin-B (Lacryglobin) (Lipophilin-C) (Mammaglobin-2) (Secretoglobin family 2A member 1)	87209.9	72459.4	88457.4	101191	87800.4	110893	155591	141781	156896	180696	159371	172249	212342	208065	193928	93938.3	67270	97786.7	134106	90740.7	114681	146578	129207	168942	140708	123009	179780	167597	149703	197470	201573	173936	153293	183283	159230	156187
O75569	PRKRA_HUMAN	PRKRA	Interferon-inducible double-stranded RNA-dependent protein kinase activator A (PKR-associated protein X) (PKR-associating protein X) (Protein activator of the interferon-induced protein kinase) (Protein kinase, interferon-inducible double-stranded RNA-dependent activator)	194428	204685	210802	196033	192636	196708	115490	116673	119069	105394	102127	96469.5	112236	113414	110767	189868	167206	184129	177523	160840	181519	105339	95343	111564	90216.2	87916	91734	105951	89069.6	103092	209432	172561	160555	169023	166378	136733
O75582	KS6A5_HUMAN	RPS6KA5	Ribosomal protein S6 kinase alpha-5 (S6K-alpha-5) (EC 2.7.11.1) (90 kDa ribosomal protein S6 kinase 5) (Nuclear mitogen- and stress-activated protein kinase 1) (RSK-like protein kinase) (RSKL)	105011	89451	79521.3	129134	125036	103720	175081	155151	152469	163276	165186	147119	122979	125527	101404	110143	116830	115273	161086	149625	158491	208055	183641	216211	200904	187382	202999	169018	123698	159405	82569.4	148490	109955	115976	153368	127705
O75592	MYCB2_HUMAN	MYCBP2	E3 ubiquitin-protein ligase MYCBP2 (EC 2.3.2.33) (Myc-binding protein 2) (Protein associated with Myc)	186798	178073	187216	128715	130960	135511	130128	124841	129876	127213	128867	126516	144584	153621	153164	193377	164716	183274	143691	115398	157306	137120	138879	135411	138966	130472	134438	156905	154676	158372	103752	117689	125256	116644	129826	130372
O75594	PGRP1_HUMAN	PGLYRP1	Peptidoglycan recognition protein 1 (Peptidoglycan recognition protein short) (PGRP-S)	122079	112846	126504	103034	103691	98697.1	130198	135480	130966	139081	137350	145286	151586	154870	144558	140214	131860	136190	121781	127071	100480	137902	155316	135847	147851	166313	148001	154185	159663	156546	169323	182419	158651	206157	184997	171424
O75600	KBL_HUMAN	GCAT	2-amino-3-ketobutyrate coenzyme A ligase, mitochondrial (AKB ligase) (EC 2.3.1.29) (Aminoacetone synthase) (Glycine acetyltransferase)	99075.1	96486	102756	139288	125898	129176	157885	149477	147002	161773	155342	154159	153405	152162	150268	115779	92328.3	110576	138948	125726	138370	169817	144994	171639	183761	153632	175706	168781	136376	168494	140171	141911	144439	140447	141901	146901
O75607	NPM3_HUMAN	NPM3	Nucleoplasmin-3	98951.2	103083	112325	108512	102595	114409	121522	117158	126094	147716	128509	137088	148942	138549	138631	96846.2	121561	103373	99933.5	123872	118636	123556	142960	132416	140569	156771	155674	141563	161601	142537	210492	218138	186380	234352	240276	224015
O75608	LYPA1_HUMAN	LYPLA1	Acyl-protein thioesterase 1 (APT-1) (hAPT1) (EC 3.1.2.-) (Lysophospholipase 1) (Lysophospholipase I) (LPL-I) (LysoPLA I) (Palmitoyl-protein hydrolase) (EC 3.1.2.22)	128047	116033	110575	130171	123863	133779	155489	150900	161258	157799	153487	158442	144451	147659	158845	95075	131583	103964	127574	118511	120813	140052	154462	138385	146772	175075	142530	145197	150473	149279	152350	164882	151935	151616	157684	166556
O75616	ERAL1_HUMAN	ERAL1	GTPase Era, mitochondrial (H-ERA) (hERA) (Conserved ERA-like GTPase) (CEGA) (ERA-W) (ERA-like protein 1)	150768	122046	133216	181589	175693	187108	118849	118799	118917	124973	122906	124748	133014	127920	124364	141226	138725	154117	187930	176754	202006	137035	122741	129385	135292	132814	136572	140557	139544	147388	153992	134503	134327	138112	135880	130628
O75626	PRDM1_HUMAN	PRDM1	PR domain zinc finger protein 1 (EC 2.1.1.-) (BLIMP-1) (Beta-interferon gene positive regulatory domain I-binding factor) (PR domain-containing protein 1) (Positive regulatory domain I-binding factor 1) (PRDI-BF1) (PRDI-binding factor 1)	156721	141012	150221	112254	132104	126926	93554.7	103069	97898.4	89690.4	98185.2	99424.4	54609.2	96296.1	75438.2	152715	305452	190567	133381	245526	156540	106593	209638	127418	115135	190405	127487	96829.8	121008	89271.9	164510	202050	189657	170895	191593	191803
O75629	CREG1_HUMAN	CREG1	Protein CREG1 (Cellular repressor of E1A-stimulated genes 1)	145560	155069	153287	133221	139634	143418	152410	135544	131106	172300	155844	167058	145367	155150	154433	135788	156785	147512	135198	138168	134680	122157	115735	128122	142653	138302	132864	135609	137861	142861	123075	144890	114170	125986	129657	132752
O75635	SPB7_HUMAN	SERPINB7	Serpin B7 (Megsin) (TP55)	84836.2	105676	63590.9	66595.2	73150.7	73790.4	162825	177153	159495	126460	173378	142786	142052	153009	134886	93984	142443	107840	96135.7	112049	75082.5	151306	161304	174057	175723	180284	171512	159710	136272	127154	128192	218397	164719	202871	220992	198614
O75643	U520_HUMAN	SNRNP200	U5 small nuclear ribonucleoprotein 200 kDa helicase (EC 3.6.4.13) (Activating signal cointegrator 1 complex subunit 3-like 1) (BRR2 homolog) (U5 snRNP-specific 200 kDa protein) (U5-200KD)	63667	58113.3	83186	47701.4	50156.8	58659.3	177803	160651	168933	190196	167779	165540	245524	227859	258291	77115.8	52225.5	63619.2	66958.5	57422.9	54479	163134	168212	143572	192934	176112	168780	186950	188948	212580	96641.9	159277	160084	151076	173662	193185
O75663	TIPRL_HUMAN	TIPRL	TIP41-like protein (Putative MAPK-activating protein PM10) (Type 2A-interacting protein) (TIP)	83360.2	98249.4	82590.2	115232	126088	118955	106275	106802	101538	167788	165835	164191	191984	199106	205668	70589.4	102057	84334.8	105311	130705	104586	93574.5	124710	97050	147203	181931	157021	200709	227150	191286	103513	187430	153215	127731	208205	181551
O75688	PPM1B_HUMAN	PPM1B	Protein phosphatase 1B (EC 3.1.3.16) (Protein phosphatase 2C isoform beta) (PP2C-beta)	64325.3	64999.4	53542.1	60676.5	55408.8	50814.7	115943	93342.4	99000.4	199364	177229	178004	229021	226394	224700	86082.9	82683.5	67857.7	58256.7	64520.6	56278.2	86633.3	104346	114865	214845	201908	219881	256394	228160	256771	119448	180586	110782	150328	232078	217410
O75694	NU155_HUMAN	NUP155	Nuclear pore complex protein Nup155 (155 kDa nucleoporin) (Nucleoporin Nup155)	58258.2	49336.4	52822.1	142358	147190	135305	130557	135217	118504	173698	164113	163056	205847	192887	197134	51601.1	59681.2	49244.3	145135	120384	134603	121379	126008	127161	173220	179671	171070	231956	195038	233672	86103.8	140941	121659	135758	161447	151883
O75746	S2512_HUMAN	SLC25A12	Electrogenic aspartate/glutamate antiporter SLC25A12, mitochondrial (Araceli hiperlarga) (Aralar) (Aralar1) (Mitochondrial aspartate glutamate carrier 1) (Solute carrier family 25 member 12)	43075.2	38273	44341.6	39766.4	39128.4	43292.9	93897.5	66325.7	92196.6	261943	220139	258686	294458	283271	312564	39859.4	41342.1	39556.1	38626.7	32308.9	36644.3	67212.7	79372.6	70194	249103	226687	274925	368973	285784	331442	28746.8	141801	42101.6	30405.4	216707	202179
O75787	RENR_HUMAN	ATP6AP2	Renin receptor (ATPase H(+)-transporting lysosomal accessory protein 2) (ATPase H(+)-transporting lysosomal-interacting protein 2) (ER-localized type I transmembrane adapter) (Embryonic liver differentiation factor 10) (N14F) (Renin/prorenin receptor) (Vacuolar ATP synthase membrane sector-associated protein M8-9) (ATP6M8-9) (V-ATPase M8.9 subunit) [Cleaved into: Renin receptor N-terminal fragmen…	107080	93676.3	94201.8	154734	137207	143746	174897	180746	172440	157845	157688	155303	141445	147905	144914	82465.3	93997.5	87826	117149	126339	118798	152051	158468	152218	144406	139085	140308	126470	125801	120153	148202	145329	152459	159113	137449	143634
O75792	RNH2A_HUMAN	RNASEH2A	Ribonuclease H2 subunit A (RNase H2 subunit A) (EC 3.1.26.4) (Aicardi-Goutieres syndrome 4 protein) (AGS4) (RNase H(35)) (Ribonuclease HI large subunit) (RNase HI large subunit) (Ribonuclease HI subunit A)	143622	129662	136867	135259	128856	142513	110803	105183	107062	131764	116330	123247	124403	120716	123716	167355	123341	165945	167050	131199	172042	132116	111322	124367	152002	137901	136750	157620	128528	133081	152487	146999	144846	140995	152725	160138
O75817	POP7_HUMAN	POP7	Ribonuclease P protein subunit p20 (RNaseP protein p20) (Ribonucleases P/MRP protein subunit POP7 homolog) (hPOP7)	88839	90291.1	95018.1	56979.1	53195.3	63237.9	172412	199246	204267	192277	176824	158448	124389	131534	93999	201530	124936	70855.8	136692	73315.9	47611	200734	206674	200669	223200	204104	216190	165749	157125	133474	88301.7	113410	66836.4	125552	129331	130627
O75821	EIF3G_HUMAN	EIF3G	Eukaryotic translation initiation factor 3 subunit G (eIF3g) (Eukaryotic translation initiation factor 3 RNA-binding subunit) (eIF-3 RNA-binding subunit) (Eukaryotic translation initiation factor 3 subunit 4) (eIF-3-delta) (eIF3 p42) (eIF3 p44)	81378.7	74664.8	73734.1	75097.2	67985.8	69518	95581.8	71127.6	83601.3	224191	241661	241197	255407	253193	282596	65219	53126.5	71932.5	68348.8	58465.9	68842.5	44949.7	63258.5	47311.9	178673	170650	189395	199987	224264	200186	65724.6	211628	118751	138052	248098	239402
O75822	EIF3J_HUMAN	EIF3J	Eukaryotic translation initiation factor 3 subunit J (eIF3j) (Eukaryotic translation initiation factor 3 subunit 1) (eIF-3-alpha) (eIF3 p35)	5750.39	4354.36	4583.66	7934.79	5744.05	6182.25	157778	142422	158029	221453	224726	230037	316232	321491	323288	1060.68	3960.07	1375.44	2549.22	5498.1	4438.2	93616.2	128863	107701	182639	217180	204288	245482	290238	263716	15671	279251	42700.7	92350.4	345416	258556
O75828	CBR3_HUMAN	CBR3	Carbonyl reductase [NADPH] 3 (EC 1.1.1.184) (NADPH-dependent carbonyl reductase 3) (Quinone reductase CBR3) (EC 1.6.5.10) (Short chain dehydrogenase/reductase family 21C member 2)	87851.5	76734.6	81375.1	119501	111978	114604	165107	169760	174574	176781	170737	166385	160118	167088	157902	90083.8	95747.9	72469	111997	103378	93911.6	144071	151348	153044	145712	134041	158847	135546	161171	151540	106015	170334	156176	155538	173050	151895
O75832	PSD10_HUMAN	PSMD10	26S proteasome non-ATPase regulatory subunit 10 (26S proteasome regulatory subunit p28) (Gankyrin) (p28(GANK))	168501	205139	166810	128017	156358	132963	93224.4	129242	103155	96621.6	128897	92523.5	94118.6	138189	104748	177062	213862	196909	134004	174599	157022	101051	145159	112993	90852.2	137090	111526	75828.4	145489	125411	144883	142530	156514	103410	152976	142867
O75844	FACE1_HUMAN	ZMPSTE24	CAAX prenyl protease 1 homolog (EC 3.4.24.84) (Farnesylated proteins-converting enzyme 1) (FACE-1) (Prenyl protein-specific endoprotease 1) (Zinc metalloproteinase Ste24 homolog)	88519.1	107277	100435	121837	109914	119739	178877	176290	191430	146631	149195	129208	159112	150382	150592	63087.8	105681	66601	106810	122499	100527	163990	166382	163436	159248	128014	150153	140639	139274	131508	98928.5	178932	180528	117370	143954	166105
O75874	IDHC_HUMAN	IDH1	Isocitrate dehydrogenase [NADP] cytoplasmic (IDH) (IDH1) (EC 1.1.1.42) (Cytosolic NADP-isocitrate dehydrogenase) (IDPc) (NADP(+)-specific ICDH) (Oxalosuccinate decarboxylase)	182551	179774	173242	169507	170817	164695	79862.3	81230.5	80398	71332.3	72983.3	71312.5	73724.2	78605.8	71859.7	232821	196413	235744	235073	167998	209131	114776	92012.1	101807	112097	84092.1	98715.2	104018	76273.8	109966	186398	124281	126587	157953	132027	121497
O75879	GATB_HUMAN	GATB	Glutamyl-tRNA(Gln) amidotransferase subunit B, mitochondrial (Glu-AdT subunit B) (EC 6.3.5.-) (Cytochrome c oxidase assembly factor PET112 homolog)	111249	107956	111449	82031.5	75766.4	79999.9	138548	128365	132622	163723	154642	160784	187893	185496	172261	99621.1	120981	107123	61373	72840.4	79053.9	109914	133146	118316	139085	165034	151182	159744	176389	167689	81396.4	168588	143020	133956	197537	159488
O75880	SCO1_HUMAN	SCO1	Protein SCO1 homolog, mitochondrial	91684	109429	95170.8	110754	105971	114018	148097	139259	148030	157325	159912	167722	157359	162607	174960	95525	101696	102260	91835.6	98218.3	102342	125486	135097	130306	137429	147744	148032	139742	162643	166895	94171.1	154622	130112	127479	154961	148586
O75891	AL1L1_HUMAN	ALDH1L1	Cytosolic 10-formyltetrahydrofolate dehydrogenase (10-FTHFDH) (FDH) (EC 1.5.1.6) (Aldehyde dehydrogenase family 1 member L1)	146635	87328.2	136844	114838	102762	128176	143960	128194	146438	153453	137116	147997	128339	122217	155342	117664	148888	105673	108437	95069.5	104159	137496	139997	136610	156167	147609	153666	156237	138253	141211	84816.2	137999	134928	125700	136880	140854
O75909	CCNK_HUMAN	CCNK	Cyclin-K	53941.5	40871.7	40209.2	76896.2	84242.8	76039.2	165645	145882	149162	155779	163384	194698	254356	182496	198914	26266.6	48763	33007	68368.1	100300	81709.4	159979	157364	136003	178494	188844	139161	190408	258304	177132	92082.4	125299	99261.4	138957	195949	137332
O75915	PRAF3_HUMAN	ARL6IP5	PRA1 family protein 3 (ADP-ribosylation factor-like protein 6-interacting protein 5) (ARL-6-interacting protein 5) (Aip-5) (Cytoskeleton-related vitamin A-responsive protein) (Dermal papilla-derived protein 11) (GTRAP3-18) (Glutamate transporter EAAC1-interacting protein) (JM5) (Prenylated Rab acceptor protein 2) (Protein JWa) (Putative MAPK-activating protein PM27)	50237.5	50023.3	45629.8	22406.1	24640.3	30576.2	118491	84820.2	79849.4	208637	149485	124484	291972	238907	222178	51893.4	45585.8	38069.9	21039.2	20951.8	20599.5	95564.1	141886	228464	223482	165714	301855	275626	280632	416939	44416	128984	57665	135047	137970	139991
O75925	PIAS1_HUMAN	PIAS1	E3 SUMO-protein ligase PIAS1 (EC 2.3.2.-) (DEAD/H box-binding protein 1) (E3 SUMO-protein transferase PIAS1) (Gu-binding protein) (GBP) (Protein inhibitor of activated STAT protein 1) (RNA helicase II-binding protein)	55240.8		9522.87	15013.4			18506.3	15589.5	19465	24716.6	565954	17568.8	51003.8	17483	492544	3482.36		46776.7			49876.4	260879	17299	50744	718442	19114.4	254877			71678.2	353669	318405	73490.8	744467	338211	86400.2
O75934	SPF27_HUMAN	BCAS2	Pre-mRNA-splicing factor SPF27 (Breast carcinoma-amplified sequence 2) (DNA amplified in mammary carcinoma 1 protein) (Spliceosome-associated protein SPF 27)	171094	208723	195619	164202	217828	144263	74112.1	103020	83893.4	70206.8	91439.1	67522.8	80530.6	83451.7	79536.7	246768	239448	196495	199283	220551	159080	91722	92607.4	87168.4	97319.9	104362	87307	82173	88675.2	95860.7	123787	138856	134966	109918	151806	120123
O75935	DCTN3_HUMAN	DCTN3	Dynactin subunit 3 (Dynactin complex subunit 22 kDa subunit) (p22)	109473	190951	196085	145147	226199	204714	136562	170655	140928	138980	187952	125052	73446.4	274421	97144.9	177852	159254	90338.7	151977	137581	125943	158858	127851	86465	129559	152339	110219	123471	49770.3	50057.9	29093.8	119752	125391	31932.7	50649	89198.1
O75937	DNJC8_HUMAN	DNAJC8	DnaJ homolog subfamily C member 8 (Splicing protein spf31)	164436	157661	149053	171570	161863	166816	116493	127354	120440	104950	108868	106067	82324.7	94340.4	83731.1	167100	157196	176374	174498	170510	174963	130305	130569	129960	119088	118062	112040	98928.2	102944	89942.9	144704	104273	125649	109189	100971	115594
O75940	SPF30_HUMAN	SMNDC1	Survival of motor neuron-related-splicing factor 30 (30 kDa splicing factor SMNrp) (SMN-related protein) (Survival motor neuron domain-containing protein 1)	146726	146114	136524	129514	136433	139257	126632	141178	137272	117326	130287	124950	111643	127582	114595	150511	145307	153142	146856	132109	137204	134692	127163	141854	134457	115951	128081	134045	118099	127029	118882	112976	112358	117159	106964	106311
O75943	RAD17_HUMAN	RAD17	Cell cycle checkpoint protein RAD17 (hRad17) (RF-C/activator 1 homolog)	102086	101621	104804	120213	112477	130969	102797	96407.8	101560	181315	148492	181041	218131	228832	262316	91397.8	93906.1	86259.3	77516.1	74723.7	115778	68353.9	85867.5	77673.8	140262	162545	161038	195597	194774	200464	89309.3	107900	72614.8	77414.2	162523	134624
O75947	ATP5H_HUMAN	ATP5PD	ATP synthase subunit d, mitochondrial (ATPase subunit d) (ATP synthase peripheral stalk subunit d)	50354.6	16089.3	18856.2	72277.3	28444.8	27277.4	158890	52684.4	50444.9	157487	52438.6	46749.5	153351	48799.7	50508.9	18953.2	17714.9	18852	28111.1	21008.9	26988	50872.7	41393.3	59255.6	49494.7	38243.4	61978.3	53403.7	41747.9	60587.7	1010460	247046	152754	1230660	274984	132292
O75953	DNJB5_HUMAN	DNAJB5	DnaJ homolog subfamily B member 5 (Heat shock protein Hsp40-2) (Heat shock protein Hsp40-3) (Heat shock protein cognate 40) (Hsc40)	110411	96088.6	106620	158330	157690	168352	135395	143157	140117	98862.2	117105	107964	90959.7	94078.8	125042	98456.1	116851	90286.4	148248	184112	165087	148942	155367	154923	108434	102941	105104	110821	96573.2	92781.1	153923	148255	164879	148192	132445	111365
O75955	FLOT1_HUMAN	FLOT1	Flotillin-1	77841.7	75423.5	92533.1	116163	121125	124387	166521	173998	182292	120418	141073	136311	102218	139525	125192	99930.8	108870	94359.3	123777	106615	126400	192715	193912	157559	147892	139885	104312	95524.9	136959	106965	84845.6	149924	136581	99005.1	140569	135084
O75964	ATP5L_HUMAN	ATP5MG	ATP synthase subunit g, mitochondrial (ATPase subunit g) (ATP synthase membrane subunit g)	96223.5	97118.2	114820	127771	115782	125270	126584	127644	142578	103633	108949	105396	104079	98088.6	99048.3	144803	117582	103599	136926	165562	134123	127622	162702	149893	115517	141562	134369	103098	132780	110587	148015	164142	133118	151903	161142	139147
O75976	CBPD_HUMAN	CPD	Carboxypeptidase D (EC 3.4.17.22) (Metallocarboxypeptidase D) (gp180)	93277.9	73506	91842.3	152545	121219	130155	143648	141631	135596	145974	145585	136165	135560	135086	119253	82007	83991.3	85642.6	132998	150912	146922	142752	129777	133083	160146	144757	155766	146137	135076	141659	114925	108380	98925.7	120288	101492	109076
O75995	SASH3_HUMAN	SASH3	SAM and SH3 domain-containing protein 3 (SH3 protein expressed in lymphocytes homolog)	19938.8	41270.6	42802.8	34427.6	46273.9	32088	50534.9	63975	35676.2	50045.1	70335.8	32704.7	56574.1	76288.3	41325.8	38310.8	60317	34489.1	69758.9	133397	68931	108292	213888	101899	93918.1	211326	104103	105644	241775	112577	141000	519875	436862	231872	429583	341807
O76003	GLRX3_HUMAN	GLRX3	Glutaredoxin-3 (PKC-interacting cousin of thioredoxin) (PICOT) (PKC-theta-interacting protein) (PKCq-interacting protein) (Thioredoxin-like protein 2)	155241	146438	160208	92364	106619	107472	101490	94140.8	121768	131303	121126	134393	171691	168244	153551	139852	138062	127726	89175.4	95402.2	100397	107737	115852	116688	117822	128227	117617	132781	146861	142946	70982.6	128175	119128	106962	135593	121299
O76021	RL1D1_HUMAN	RSL1D1	Ribosomal L1 domain-containing protein 1 (CATX-11) (Cellular senescence-inhibited gene protein) (Protein PBK1)									143068															215151	187042	241242				770361				1808560		1069920
O76024	WFS1_HUMAN	WFS1	Wolframin	57231.2	59677.8	65336	126526	103675	111978	138402	144666	139637	143535	146341	132876	114262	146781	121350	60115.7	69369.9	53536.1	101790	120037	96186.5	155686	133144	133927	143792	145495	124374	129886	136100	109196	149394	164574	129153	172197	184913	164563
O76031	CLPX_HUMAN	CLPX	ATP-dependent Clp protease ATP-binding subunit clpX-like, mitochondrial	122915	118096	134688	119794	96507.1	104873	145970	136043	140961	143755	133706	136293	136968	115387	125232	92234	114307	111841	81707.4	104771	99183.6	122593	139288	131753	120532	132695	117211	110453	112971	135711	121439	146055	114176	123803	142914	135838
O76071	CIAO1_HUMAN	CIAO1	Probable cytosolic iron-sulfur protein assembly protein CIAO1 (WD repeat-containing protein 39)	57376.7	53019.2	42838.7	61364.1	59153.7	42841.3	146126	135543	145887	145117	151111	154790	173591	169070	169333	38040.9	49757.3	49608.5	43200.8	50728.1	64112.8	111994	131359	116262	145010	156077	133281	169147	149817	152397	129548	223693	195788	169106	192879	196424
O76080	ZFAN5_HUMAN	ZFAND5	AN1-type zinc finger protein 5 (Zinc finger A20 domain-containing protein 2) (Zinc finger protein 216)	106305	104203	100359	107545	103108	107150	121258	112202	106540	122193	111229	111813	116028	113606	127206	107154	110781	110308	103504	98993.1	114311	127776	117658	134208	119676	108197	124792	123243	116778	138187	152854	168405	146340	172114	156119	146737
O76094	SRP72_HUMAN	SRP72	Signal recognition particle subunit SRP72 (SRP72) (Signal recognition particle 72 kDa protein)	21121.7	22323.6	18205.3	50161.3	28744.1	30691.7	111249	116170	104056	161527	144190	145156	159325	147212	143854	18859.7	56038.8	32845.3	32620.8	136803	60239.8	91755.4	194034	115794	114264	231230	160607	134088	210230	164092	127848	178170	189086	146147	282482	215492
O76095	JTB_HUMAN	JTB	Protein JTB (Jumping translocation breakpoint protein) (Prostate androgen-regulated protein) (PAR protein)	65188.7	86080.1	63611.6	62397.9	57411	46810.9	140295	161238	172924	119700	110413	131523	50254.1	64656.2	66665.8	84114.5	132564	100140	46546.6	85047.8	56078.2	163780	190276	180162	126109	150118	141871	68782.1	87398.8	53912.2	114420	216781	183549	223687	211035	225772
O82803		SRPP		122585	101993	128303	140442	135582	139465	102653	105113	100062	83055.2	81439.3	86465.2	84805.5	85828.4	82556.3	162886	111046	150073	194607	121203	185772	164507	100947	142651	130416	88924.4	119688	135928	88996.9	113515	144531	85244.8	116431	124977	76255.1	95203.9
O94762	RECQ5_HUMAN	RECQL5	ATP-dependent DNA helicase Q5 (EC 5.6.2.4) (DNA 3'-5' helicase RecQ5) (DNA helicase, RecQ-like type 5) (RecQ5) (RecQ protein-like 5)	74459.6	82482.7	59653.5	89659.8	95932.4	90980.4	114037	118516	111374	141241	144314	133468	142451	146526	147322	92512	86425.9	81492.4	92410.8	105361	95378.4	116698	120916	126128	151985	148367	154434	165984	157967	153466	76382.3	127468	114857	108706	138420	126305
O94763	RMP_HUMAN	URI1	Unconventional prefoldin RPB5 interactor 1 (Protein NNX3) (Protein phosphatase 1 regulatory subunit 19) (RNA polymerase II subunit 5-mediating protein) (RPB5-mediating protein)	119547	81051.5	115545	102653	96517.6	111381	108925	123898	124140	107104	100273	106274	92471.9	78953.4	91951.8	149015	223153	115268	118533	162557	86758.9	128421	186452	89041.2	131988	179164	79715.6	119883	164343	83693.3	113450	96978	133972	101153	84068.9	116453
O94766	B3GA3_HUMAN	B3GAT3	Galactosylgalactosylxylosylprotein 3-beta-glucuronosyltransferase 3 (EC 2.4.1.135) (Beta-1,3-glucuronyltransferase 3) (Glucuronosyltransferase I) (GlcAT-I) (UDP-GlcUA:Gal beta-1,3-Gal-R glucuronyltransferase) (GlcUAT-I)	134646	130394	149625	130228	140486	142171	94127.9	97352.8	95894.8	91195.7	88477.3	89970.2	84636	89510	82006.1	170742	128135	165910	154257	133874	165373	122502	101972	116607	119564	94327.1	111510	115995	85006.1	116703	151763	99761	114357	94073.3	96904.8	117442
O94776	MTA2_HUMAN	MTA2	Metastasis-associated protein MTA2 (Metastasis-associated 1-like 1) (MTA1-L1 protein) (p53 target protein in deacetylase complex)	71760.1	68586.7	69945.2	74074.4	77857.8	68140.1	160609	159300	168555	180562	157365	138802	161207	156476	178254	57381.1	69854.7	81979.4	63950.1	76843.9	79213.5	142569	141166	125941	130237	150212	146132	131796	174319	125922	89810.6	115153	92248.9	98035.3	119896	112049
O94804	STK10_HUMAN	STK10	Serine/threonine-protein kinase 10 (EC 2.7.11.1) (Lymphocyte-oriented kinase)	90981.9	83180.6	87369.3	99829.6	88434	99026.4	115666	121099	110138	120906	127168	117247	107739	114029	103681	89967.9	77705.5	91185.8	109357	93085.5	109844	122204	101754	123729	138077	132998	134411	127726	129632	132067	137395	162405	136004	141105	182252	146670
O94822	LTN1_HUMAN	LTN1	E3 ubiquitin-protein ligase listerin (EC 2.3.2.27) (RING finger protein 160) (RING-type E3 ubiquitin transferase listerin) (Zinc finger protein 294)	98239.5	88308.9	89483.9	88245.8	97411.4	82032.4	93921.9	97458.7	95678.4	149936	141105	142573	160735	132810	170246	91325.4	78186.1	89513.8	85523.8	76277.8	90461.1	87640.7	90262.8	91814.5	141085	135607	159247	180545	163803	207490	66389.4	134717	114465	98705.8	133401	154948
O94826	TOM70_HUMAN	TOMM70	Mitochondrial import receptor subunit TOM70 (Mitochondrial precursor proteins import receptor) (Translocase of outer membrane 70 kDa subunit) (Translocase of outer mitochondrial membrane protein 70)	66673.1	52138.8	54314.9	67122.6	67897.6	65975.5	151945	157876	151572	145573	147846	152534	172916	170646	169543	45598.7	52352.9	50238.1	67762.2	71798.8	61792.8	136903	140945	141019	135014	151847	137523	159563	158745	133750	63127.5	134935	131116	118986	132520	134037
O94832	MYO1D_HUMAN	MYO1D	Unconventional myosin-Id	88136.9	88511.4	86611.5	88148.1	82796.1	84755.5	129451	129281	129400	139823	137028	132113	132780	128039	127918	89161.9	91376.4	92415.1	78524	91029.3	86903.4	113779	124270	120755	122973	132898	127812	125014	131586	120113	111039	143623	120597	128874	139364	145446
O94842	TOX4_HUMAN	TOX4	TOX high mobility group box family member 4 (Epidermal Langerhans cell protein LCP1)	120745	108677	111377	147107	120471	134089	95420.8	86874.6	89859.8	87085.8	77390.5	88718.4	88146.6	82335.5	76837.6	109437	121819	108680	111796	118649	115734	87962.7	93915.7	88726.7	79687.5	80011.5	80728.5	80109	82642.4	86720.9	280104	169844	145895	242122	157259	132093
O94855	SC24D_HUMAN	SEC24D	Protein transport protein Sec24D (SEC24-related protein D)	151176	147067	158918	147193	139477	147839	99261.2	113883	109147	83533.9	105794	88790.7	93421.8	114706	100232	140132	127675	137618	137796	134168	133220	107743	107391	109557	87921.9	94549.9	89258.4	93746.7	83897.1	86782.3	122068	104167	107532	93772.6	94927.2	91014.7
O94868	FCSD2_HUMAN	FCHSD2	F-BAR and double SH3 domains protein 2 (Carom) (Protein nervous wreck 1) (NWK1) (SH3 multiple domains protein 3)	75395.7	76133.6	78074.8	88964.1	87751.9	94748.3	124313	122462	127778	131769	128830	129670	129770	130682	133916	73557.9	76077.4	75455.5	94471.8	100680	97777.6	120984	127319	125831	124840	134840	127541	125531	133393	131649	103159	131506	133503	118570	122497	135398
O94874	UFL1_HUMAN	UFL1	E3 UFM1-protein ligase 1 (EC 2.3.2.-) (E3 UFM1-protein transferase 1) (Multiple alpha-helix protein located at ER) (Novel LZAP-binding protein) (Regulator of C53/LZAP and DDRGK1)	75792.7	64436.6	74294.6	101696	94138.5	104827	123503	120740	130285	129234	128401	128065	137356	142993	145827	72490.7	72749.5	67165.8	100666	102449	100868	119508	129088	120047	123244	141381	123790	142781	142326	138769	104686	111698	105462	106476	123764	115190
O94880	PHF14_HUMAN	PHF14	PHD finger protein 14	58740.4	59816.8	58419.7	84848.3	72355.7	77068.1	127895	121568	120387	131327	159481	140406	150522	140290	151073	63151	62645	58417.9	72581.1	77337.8	77494.5	112723	128652	138555	136815	163107	155966	140913	149940	164369	82128.1	123515	128419	91812.1	135260	132647
O94888	UBXN7_HUMAN	UBXN7	UBX domain-containing protein 7	136293	146497	144491	88673.3	97596.9	102228	75225.8	75931	78926.8	104223	110911	100075	135968	134058	149717	139702	121595	148711	85400	79058.3	117048	80043.2	86189.2	81698.5	110245	119913	112856	165867	145207	142315	80105	113326	99789.5	95644.4	124064	120294
O94901	SUN1_HUMAN	SUN1	SUN domain-containing protein 1 (Protein unc-84 homolog A) (Sad1/unc-84 protein-like 1)	155930	136519	151378	133058	123171	138586	70448.1	63610.4	83969.8	86755.5	78172.5	98886.4	93187.5	67621.6	85024.9	161182	123432	177981	155975	106269	135053	99247.5	72556.5	85667.5	100858	80276.6	76158.4	88990.3	76812.4	93969.5	180666	135951	117995	155397	138789	119997
O94903	PLPHP_HUMAN	PLPBP	Pyridoxal phosphate homeostasis protein (PLP homeostasis protein) (Proline synthase co-transcribed bacterial homolog protein) (Pyridoxal phosphate-binding protein)	76161.8	69885.4	75358.7	81951.1	74951	73807.3	126336	126106	127231	142940	146195	140400	152462	156560	159822	62467.1	72684.5	67109.5	69595.5	79115.7	67455	112675	124106	125827	133723	141239	143484	146726	151929	158027	86360.1	117173	109672	97183.8	127128	125094
O94905	ERLN2_HUMAN	ERLIN2	Erlin-2 (Endoplasmic reticulum lipid raft-associated protein 2) (Stomatin-prohibitin-flotillin-HflC/K domain-containing protein 2) (SPFH domain-containing protein 2)	110913	110361	107827	125878	117102	124396	115517	116006	116903	106737	111144	111491	108388	107769	106754	115415	97584.1	119239	117000	115465	119513	112787	109001	108733	103965	103482	102090	93132	101012	103734	124241	126952	118368	123874	113970	116836
O94906	PRP6_HUMAN	PRPF6	Pre-mRNA-processing factor 6 (Androgen receptor N-terminal domain-transactivating protein 1) (ANT-1) (PRP6 homolog) (U5 snRNP-associated 102 kDa protein) (U5-102 kDa protein)	72370.4	71625.6	71026.3	91345.4	81938.2	91187.7	91986.3	66785.5	79837.6	171930	160722	153405	187528	200582	184445	73942.8	74907.9	66473.6	66020.3	75121.5	67647.2	61940.6	71112.9	68143.3	122712	144054	156138	147794	159622	168918	90203.9	147223	95581.8	95662.1	153614	154748
O94913	PCF11_HUMAN	PCF11	Pre-mRNA cleavage complex 2 protein Pcf11 (Pre-mRNA cleavage complex II protein Pcf11)	66118.6	60026.8	74133.6	53432.2	59262	27619.4	90130.7	51038.7	59340.6	153062	100654	153880	251269	121601	284874	60969.9	69184.5	54967.5	25344.6	27370	53434.6	61957.5	73271.3	55808.8	201401	156950	104215	225544	414044	157572	47777	124356	49226.2	120080	183774	145983
O94925	GLSK_HUMAN	GLS	Glutaminase kidney isoform, mitochondrial (GLS) (EC 3.5.1.2) (K-glutaminase) (L-glutamine amidohydrolase) [Cleaved into: Glutaminase kidney isoform, mitochondrial 68 kDa chain; Glutaminase kidney isoform, mitochondrial 65 kDa chain]	73135.7	75513.8	78105.5	68643.2	69467.8	68216.2	160302	174696	136437	143140	168135	125055	122801	164466	135686	78629.5	63688.4	87009.3	51280.1	55816.2	67903.5	131291	118328	132461	149758	119090	155037	116159	114469	142484	91256.7	120338	126580	92123	110577	122406
O94966	UBP19_HUMAN	USP19	Ubiquitin carboxyl-terminal hydrolase 19 (EC 3.4.19.12) (Deubiquitinating enzyme 19) (Ubiquitin thioesterase 19) (Ubiquitin-specific-processing protease 19) (Zinc finger MYND domain-containing protein 9)	71121	64663.7	65564.2	80848.9	87298.8	92220	122474	124209	123199	130314	124936	126031	140007	109451	113905	74675.6	62023.5	65180.9	91123.9	87615.4	99677.1	132343	123213	123860	131267	130553	127058	119947	133882	124664	108207	138943	131482	144063	139893	139612
O94973	AP2A2_HUMAN	AP2A2	AP-2 complex subunit alpha-2 (100 kDa coated vesicle protein C) (Adaptor protein complex AP-2 subunit alpha-2) (Adaptor-related protein complex 2 subunit alpha-2) (Alpha-adaptin C) (Alpha2-adaptin) (Clathrin assembly protein complex 2 alpha-C large chain) (Huntingtin yeast partner J) (Huntingtin-interacting protein 9) (HIP-9) (Huntingtin-interacting protein J) (Plasma membrane adaptor HA2/AP2 ada…	116883	109568	110994	111630	97029.8	124064	118770	122535	121674	130343	121456	125362	113584	130061	134388	93135.6	109785	105159	102820	100718	93236.1	111256	113952	106708	125883	123559	114127	131993	127626	108632	60809.1	99972.1	87007.2	84270.5	103954	108676
O94979	SC31A_HUMAN	SEC31A	Protein transport protein Sec31A (ABP125) (ABP130) (SEC31-like protein 1) (SEC31-related protein A) (Web1-like protein)	91869.5	108250	112823	127740	114413	114558	114029	125686	126638	119955	116778	109309	107634	108160	113489	87873.7	123108	86457	99884.5	115254	105254	116854	127030	123195	105350	117672	105700	97360.7	114398	102232	96874.7	122106	106981	102574	107401	105743
O94992	HEXI1_HUMAN	HEXIM1	Protein HEXIM1 (Cardiac lineage protein 1) (Estrogen down-regulated gene 1 protein) (Hexamethylene bis-acetamide-inducible protein 1) (Menage a quatre protein 1)	141269	161008	141826	132683	132870	127126	118227	123737	122716	107419	113379	113555	113834	117341	103449	137980	131109	124521	113232	111595	112036	115334	97154.4	110702	110341	93244.6	98986	103653	97804.7	106577	68299	71231.6	70977.4	73862.7	75514.7	70776.3
O95059	RPP14_HUMAN	RPP14	Ribonuclease P protein subunit p14	101320	117298	111474	103424	126327	111283	106883	116696	91348.1	105192	118352	77280.1	117200	96861.8	104756	118957	118912	103109	138932	101493	137129	111153	133356	121252	133106	113071	125174	110229	101243	95821.1	122100	97594.2	98062.2	103866	90293.7	79271.6
O95070	YIF1A_HUMAN	YIF1A	Protein YIF1A (54TMp) (YIP1-interacting factor homolog A)	151996	155082	146458	131172	133421	110049	79756.1	92395.1	79838.3	97206.1	102629	91393.2	66020.3	80092.8	54788.1	240556	163022	191340	169133	138095	171842	109247	101353	105986	127509	98308	123273	129934	99107.7	68947.2	49607.9	47362.1	52540.6	59912.1	45210.2	64398.9
O95071	UBR5_HUMAN	UBR5	E3 ubiquitin-protein ligase UBR5 (EC 2.3.2.26) (E3 ubiquitin-protein ligase, HECT domain-containing 1) (Hyperplastic discs protein homolog) (hHYD) (Progestin-induced protein)	42258.9	42493.6	44615.3	72777.4	70050.1	78730.9	144785	145156	143405	140545	137837	144708	154066	189067	151242	46317.3	42457.2	37254	77212.7	71089.7	74089	125138	136870	132200	118136	138562	129580	139041	165929	121240	85068.5	124408	98982.6	111077	121896	110570
O95104	SCAF4_HUMAN	SCAF4	SR-related and CTD-associated factor 4 (CTD-binding SR-like protein RA4) (Splicing factor, arginine/serine-rich 15)	119136	39531.1	93427	128118	111604	94372.1	121463	117607	115501	108950	100297	123353	131722	105457	115516	59057.3	93824.1	60818.4	121165	65578	119752	94935.2	98909.9	96938.6	97625	86102.2	99736.4	85618.8	100954	105304	150938	165918	130253	135610	142884	124565
O95139	NDUB6_HUMAN	NDUFB6	NADH dehydrogenase [ubiquinone] 1 beta subcomplex subunit 6 (Complex I-B17) (CI-B17) (NADH-ubiquinone oxidoreductase B17 subunit)	98703.2	105777	96755	119779	115133	106265	101608	106776	107025	113107	102446	100317	132785	107670	117583	111298	95084.4	92628.5	110696	113580	110049	98789.7	105873	96258.2	95798.2	109362	113847	110149	130627	117198	107063	105060	94766.8	102392	101415	102102
O95140	MFN2_HUMAN	MFN2	Mitofusin-2 (EC 3.6.5.-) (Transmembrane GTPase MFN2)	129276	118826	136835	130370	128129	127930	106818	108606	116897	94551.3	97232.7	92608.5	82200.8	81819.3	70421.8	116065	116795	117501	127473	134143	129932	123436	117154	126507	95413.2	101434	94737	88717.9	89442	77911.3	100448	90476.8	108716	94178.5	86739.9	89060.5
O95154	ARK73_HUMAN	AKR7A3	Aflatoxin B1 aldehyde reductase member 3 (EC 1.-.-.-) (AFB1 aldehyde reductase 2) (AFB1-AR 2)	92276.3	87959.2	85461.1	101252	96857.1	94760.4	96999.2	96508.2	91568.6	98712.4	94410.5	89282.6	98794.6	103070	82483.7	118551	97178.4	117761	128396	101075	139899	139968	105345	127179	130068	102275	122879	123855	90806.5	110952	131462	115639	116881	105654	96192.2	104781
O95159	ZFPL1_HUMAN	ZFPL1	Zinc finger protein-like 1 (Zinc finger protein MCG4)	94616.2	38983.5	41782.8	70051.2	37350.7	39549.7	21434.7	11851.9	11823.3	27451.7	10931.4	8860.91	19369.3	8554.53	9493.87	34172	38069.4	56587.9	38285	36182.8	53534.6	16030.1	11470	15026.2	14719.7	11314.5	17148.1	14353.9	9339.21	16284	1073480	161913	86141.8	1422190	165654	88849.3
O95163	ELP1_HUMAN	ELP1	Elongator complex protein 1 (ELP1) (IkappaB kinase complex-associated protein) (IKK complex-associated protein) (p150)	46808.9	18776.2	20923.1	35754.5	12834.3	22089.6	58368.6	22383.5	30162.1	66284.1	33600.7	41211	76286.1	32332.8	39128.6	8193.14	14933	42642.2	8550.47	8364.29	33027.4	17842.7	15905.9	23970.5	31170.9	17250.6	36315.2	30050	17447.6	43105.6	937942	203907	146845	1222640	235753	176743
O95168	NDUB4_HUMAN	NDUFB4	NADH dehydrogenase [ubiquinone] 1 beta subcomplex subunit 4 (Complex I-B15) (CI-B15) (NADH-ubiquinone oxidoreductase B15 subunit)	120262	119595	123603	142336	142896	146041	95541.6	96170.3	97812.9	87619.1	88692.8	83591.6	83762.2	87862.6	85701.6	104997	110578	104985	119753	130560	128145	84011.3	92021.6	89536	73967.7	81904.4	74153.4	76787.6	87852.8	79366.8	152706	119802	126227	135278	111157	112575
O95169	NDUB8_HUMAN	NDUFB8	NADH dehydrogenase [ubiquinone] 1 beta subcomplex subunit 8, mitochondrial (Complex I-ASHI) (CI-ASHI) (NADH-ubiquinone oxidoreductase ASHI subunit)	49329.8	46942.9	51590.4	87475.7	80526.2	89922.1	129922	122340	137996	131008	135041	128830	117048	130018	127104	40490.1	45474.6	38683.3	75900.6	80843.1	72341.8	114788	137927	129481	109093	138935	126460	104616	119118	115291	94736.5	158519	126873	138029	135815	124683
O95178	NDUB2_HUMAN	NDUFB2	NADH dehydrogenase [ubiquinone] 1 beta subcomplex subunit 2, mitochondrial (Complex I-AGGG) (CI-AGGG) (NADH-ubiquinone oxidoreductase AGGG subunit)	61978	56295.5	54608.2	86653.9	87238.4	82061.5	116432	122959	101966	103897	120772	99808.9	83511.8	92254.1	80950.4	99314.7	69895	72489.8	116886	102731	104434	144385	128232	144582	148473	129337	135807	133421	109898	128066	87338.5	113350	110454	135422	99697.4	107411
O95182	NDUA7_HUMAN	NDUFA7	NADH dehydrogenase [ubiquinone] 1 alpha subcomplex subunit 7 (Complex I-B14.5a) (CI-B14.5a) (NADH-ubiquinone oxidoreductase subunit B14.5a)	56518.7	51854.6	52941.6	59156.4	56246.8	52184.7	130628	128125	129484	133711	134271	138165	132160	132262	129036	60705.7	49716.2	62294.8	62390.1	56220.5	59515.8	122805	125280	143914	137543	131812	138197	132919	128302	137398	74357.7	127015	119808	116557	128843	134445
O95197	RTN3_HUMAN	RTN3	Reticulon-3 (Homolog of ASY protein) (HAP) (Neuroendocrine-specific protein-like 2) (NSP-like protein 2) (Neuroendocrine-specific protein-like II) (NSP-like protein II) (NSPLII)	60935.9	68554.1	73853.8	54480.1	48057.5	52897.2	122314	115150	120627	133381	135017	133393	129135	151642	153059	78781.9	57180.1	59295.8	49169.8	53534.3	48390.2	100152	120019	106321	126632	138436	126042	140835	144810	143941	83801.5	134198	107854	101824	148740	125983
O95202	LETM1_HUMAN	LETM1	Mitochondrial proton/calcium exchanger protein (Electroneutral mitochondrial K(+)/H(+)exchanger) (KHE) (Leucine zipper-EF-hand-containing transmembrane protein 1)	84115.6	88239.5	84444.9	91378.1	97150	91018.8	101653	105998	104190	102057	109220	102121	95512.2	112229	101996	91187.9	91247.8	90697.5	96032.1	95733.6	100353	120669	119463	114295	127490	132428	125731	130987	133908	121920	87125.4	98235.3	91651.6	94899.5	101029	105949
O95208	EPN2_HUMAN	EPN2	Epsin-2 (EPS-15-interacting protein 2)	42865.6	29158.1	31185.2	67424.6	68147	75882.9	84577.3	84573.1	97787.1	94890.8	78708	96974.7	71829.5	75485.2	88797.2	42343.4	55274.5	49876.8	90552.9	118155	82361.3	113633	164127	100243	122062	163421	105695	96667.5	158176	63119	140557	172678	215454	209947	168141	203765
O95218	ZRAB2_HUMAN	ZRANB2	Zinc finger Ran-binding domain-containing protein 2 (Zinc finger protein 265) (Zinc finger, splicing)	286228	290601	285771	268291	268102	255688	24081	36202	28759.3	5374.99	6604.6	5264.29				209300	271647	284397	188008	269418	235470	33967.3	35383.4	25042	4737.35	6665.79	3820.04		2781.58		108749	84625.4	104670	25560.3	11117.4	49186
O95219	SNX4_HUMAN	SNX4	Sorting nexin-4	66223.7	67273.2	66759.7	81948.6	78467.5	78974.1	111380	111941	108288	123439	124707	125360	118680	119101	117225	75219	69151.5	76118.2	78574.4	79472.2	78134	98289.9	105983	106179	119209	123136	120656	110035	120914	111133	107594	128467	117305	135351	127436	123552
O95232	LC7L3_HUMAN	LUC7L3	Luc7-like protein 3 (Cisplatin resistance-associated-overexpressed protein) (Luc7A) (Okadaic acid-inducible phosphoprotein OA48-18) (cAMP regulatory element-associated protein 1) (CRE-associated protein 1) (CREAP-1)	216246	210821	236922	151210	132224	159010	56318.9	61361.6	62999.4	60738.2	69926.9	65466.5	68447.9	68813.8	69669.6	204750	153953	195055	125975	90964.5	127524	59445.8	50732.1	66987.4	56213.1	59574.9	99779.8	65876.7	65828.1	118417	79622.5	91455.8	61816.1	50050	105272	91904.2
O95243	MBD4_HUMAN	MBD4	Methyl-CpG-binding domain protein 4 (EC 3.2.2.-) (Methyl-CpG-binding endonuclease 1) (Methyl-CpG-binding protein MBD4) (Mismatch-specific DNA N-glycosylase)	81022.5	50317.7	67512.9	52804.1	37822.6	49670.6	114840	101405	116391	137717	121644	148647	166500	140221	162014	45787.5	43298.5	51723.2	41215.5	40957.6	48948.4	96749.7	104294	109069	141665	126984	124304	160007	148058	126037	51085.7	134234	120328	148360	147753	146956
O95249	GOSR1_HUMAN	GOSR1	Golgi SNAP receptor complex member 1 (28 kDa Golgi SNARE protein) (28 kDa cis-Golgi SNARE p28) (GOS-28)	39286.6	36477	24341.1	87494.9	81577.8	84053.5	137454	125003	138141	136355	135471	139022	110267	114425	117495	28047.7	43494.1	41623.2	80758.3	87888.5	72209.2	136389	132740	135812	137394	126042	138583	146872	128908	119454	81330.5	110526	115511	103937	105022	114098
O95260	ATE1_HUMAN	ATE1	Arginyl-tRNA--protein transferase 1 (Arginyltransferase 1) (R-transferase 1) (EC 2.3.2.8) (Arginine-tRNA--protein transferase 1)	63773.4	62825.2	72011.1	52089.4	55272	50468	99862.4	104072	121525	144187	134166	138568	149630	157932	142822	106197	54036.2	82101.9	86672.4	49116.3	79576	104475	123130	107810	123804	129418	145270	157291	164905	174877	49053.9	86779	54071.9	68097.1	109222	87894.5
O95273	CCDB1_HUMAN	CCNDBP1	Cyclin-D1-binding protein 1 (Grap2 and cyclin-D-interacting protein) (Human homolog of Maid)	53107.6	60950.4	59308.3	78960.5	95431.7	90842.4	103511	138229	118175	89178.1	111435	96287.5	76158.8	100137	69492.4	58239.7	65149.5	57921.3	95135.7	96459.7	92449.9	145314	125075	132112	115121	101903	94871.7	92484.8	74345.3	83222.4	120368	166788	179313	135895	141513	141098
O95274	LYPD3_HUMAN	LYPD3	Ly6/PLAUR domain-containing protein 3 (GPI-anchored metastasis-associated protein C4.4A homolog) (Matrigel-induced gene C4 protein) (MIG-C4)	94038.2	100284	98222	91775.6	96784.3	93391.2	87237.4	92832.7	87407.7	100578	104612	98157.5	94954.9	118507	109851	91742	104277	97991.7	92224.6	96231.9	102390	88069.3	94459.3	85410.7	101204	112461	103493	105912	113512	111806	107441	119832	103248	113412	119974	117141
O95292	VAPB_HUMAN	VAPB	Vesicle-associated membrane protein-associated protein B/C (VAMP-B/VAMP-C) (VAMP-associated protein B/C) (VAP-B/VAP-C)	70785.5	78626.9	59528.6	126744	119814	116885	108654	105848	103703	100892	93391	88446.6	73603.3	81408.4	100243	61703.4	80086.6	71496.4	127984	109348	133246	112199	110200	132885	97324.1	84403.8	100296	82263	60965.1	100930	154716	111328	113280	158692	117208	99480.9
O95294	RASL1_HUMAN	RASAL1	RasGAP-activating-like protein 1 (RAS protein activator like 1) (Ras GTPase-activating-like protein)	91883.8	96514.5	101994	90354	91304.5	91136	88231	89487.2	86259.4	103387	102905	102394	109530	112703	112976	118819	98683.5	100557	101202	89759.5	104217	98837.4	90531.3	99358.4	117781	106804	114109	123103	110972	122641	96122.9	89970.9	89426.7	92770.2	100148	102226
O95295	SNAPN_HUMAN	SNAPIN	SNARE-associated protein Snapin (Biogenesis of lysosome-related organelles complex 1 subunit 7) (BLOC-1 subunit 7) (Synaptosomal-associated protein 25-binding protein) (SNAP-associated protein)	84491.5	97460.3	92721.7	91743.9	81338.8	90412.4	92035.6	94835	87920.1	102865	98990.9	97136.9	104108	109072	100258	111387	98272.8	111820	100806	86655.2	104885	107939	87174.4	105684	124267	106956	115547	124378	109714	122358	104508	101536	85652.4	101627	101946	98402.5
O95297	MPZL1_HUMAN	MPZL1	Myelin protein zero-like protein 1 (Protein zero-related)	81349.2	74461.6	67782.6	76362.8	89290.5	71506.4	92275.5	84282.3	87099.8	116196	110867	114080	139932	118261	128393	70724.7	71905	81655.5	82460.9	91458.5	83666.1	73606.1	79334	82757.1	109113	114079	119936	124812	122652	138603	100197	122637	124646	116739	130722	138466
O95298	NDUC2_HUMAN	NDUFC2	NADH dehydrogenase [ubiquinone] 1 subunit C2 (Complex I-B14.5b) (CI-B14.5b) (Human lung cancer oncogene 1 protein) (HLC-1) (NADH-ubiquinone oxidoreductase subunit B14.5b)	144882	156971	148112	115777	147365	122226	79350.8	86818.5	78814.8	77473.1	79437.5	76277.7	87374.1	89321.3	89826.3	151625	132374	132711	124272	117098	105966	82091.8	85612	75237.4	78538.4	88780.8	79094.8	80491.3	85645.2	74404.8	113361	89666.5	93733.9	81444.5	89735.5	90081.4
O95299	NDUAA_HUMAN	NDUFA10	NADH dehydrogenase [ubiquinone] 1 alpha subcomplex subunit 10, mitochondrial (Complex I-42kD) (CI-42kD) (NADH-ubiquinone oxidoreductase 42 kDa subunit)	109363	87147.7	101418	73254.9	79593.9	76059.9	95594.7	92782.9	89077.7	130616	125393	125189	135321	127099	148857	73293.3	79982.5	90869.3	59140.9	70709.1	69768.1	78660.5	81130	93761.2	112057	118693	129254	123188	131635	137124	75652.3	105878	69547.7	83010.1	123675	115502
O95319	CELF2_HUMAN	CELF2	CUGBP Elav-like family member 2 (CELF-2) (Bruno-like protein 3) (CUG triplet repeat RNA-binding protein 2) (CUG-BP2) (CUG-BP- and ETR-3-like factor 2) (ELAV-type RNA-binding protein 3) (ETR-3) (Neuroblastoma apoptosis-related RNA-binding protein) (hNAPOR) (RNA-binding protein BRUNOL-3)	119855	129657	136801	115684	112411	119667	98584	88949.9	94016.1	91861.8	89449.3	89586	99997.5	95490.2	92710.4	125427	122252	125315	106353	107657	107346	82575.8	89458.8	85893.1	76151	84936.8	78756.7	74742.8	86135.4	83944.8	108085	107082	103929	102308	95060.8	88923.4
O95336	6PGL_HUMAN	PGLS	6-phosphogluconolactonase (6PGL) (EC 3.1.1.31)	39391.2	37784	37162	50650.1	45342.3	45114.9	118273	110384	108309	141702	138567	131494	143496	148297	147264	51454.4	39578.2	49774.8	50948.6	49663.5	49548.9	119669	112524	128348	149263	146149	144961	153022	158888	153018	66349.2	106064	97037.3	97134.6	120735	115858
O95352	ATG7_HUMAN	ATG7	Ubiquitin-like modifier-activating enzyme ATG7 (ATG12-activating enzyme E1 ATG7) (Autophagy-related protein 7) (APG7-like) (hAGP7) (Ubiquitin-activating enzyme E1-like protein)	44684.5	45900	41160.3	45081.6	52315.1	49330.1	111327	112728	113939	137325	139498	133902	143315	147331	143915	29728.6	41241.1	35652.9	45006.5	51746.7	40485.7	88400.6	103752	102210	114505	124952	123160	129172	143181	131411	90387.3	146047	128424	112938	156756	144036
O95363	SYFM_HUMAN	FARS2	Phenylalanine--tRNA ligase, mitochondrial (EC 6.1.1.20) (Phenylalanyl-tRNA synthetase) (PheRS)	80317.2	79225.6	83865.4	95914.2	92705.8	98729.9	101160	92734	98322.5	91831.4	94530.3	86487.9	98216.8	86906.9	90093.2	85629.3	81565.2	84217.8	105475	93027.5	106519	109476	104236	108137	95946	91942.2	95527	97391.1	91143	105731	109573	122200	120721	123796	130772	108034
O95365	ZBT7A_HUMAN	ZBTB7A	Zinc finger and BTB domain-containing protein 7A (Factor binding IST protein 1) (FBI-1) (Factor that binds to inducer of short transcripts protein 1) (HIV-1 1st-binding protein 1) (Leukemia/lymphoma-related factor) (POZ and Krueppel erythroid myeloid ontogenic factor) (POK erythroid myeloid ontogenic factor) (Pokemon) (Pokemon 1) (TTF-I-interacting peptide 21) (TIP21) (Zinc finger protein 857A)	110965	122234	105203	114035	135713	125058	88782.6	84060.1	104641	86159	86315.9	73391.2	105869	103282	94231.2	101669	94090	97472.7	62044.3	137327	67254.4	91100	96931.8	89253.8	89233.1	80771.6	100482	119989	93907.8	114855	129398	76917.8	112081	114571	51479.5	81137.8
O95372	LYPA2_HUMAN	LYPLA2	Acyl-protein thioesterase 2 (APT-2) (EC 3.1.2.-) (Lysophospholipase II) (LPL-II) (LysoPLA II) (Palmitoyl-protein hydrolase) (EC 3.1.2.22)	111720	94272.7	95302.1	91586	89451.9	93979.5	80207	79623.3	76109.4	90258.5	92093.6	84875.3	88459.6	94759.2	91084.9	101590	99311.2	116453	98131.3	100403	96925.4	81195.9	81131.9	83754	95748.6	102087	96203.8	97326.2	98615.3	102580	122067	122084	119539	118883	119279	129959
O95373	IPO7_HUMAN	IPO7	Importin-7 (Imp7) (Ran-binding protein 7) (RanBP7)	46582.4	42054.6	46611.4	74707.9	62932.7	69473.4	106373	94849.9	120237	123639	121328	125539	135510	135138	146494	38062.2	39051.7	40319.7	69333.5	68151.1	65542.3	88425.6	99124.8	97604.9	121134	120763	120533	141250	141393	147260	76085.9	125579	112428	105312	124005	118202
O95376	ARI2_HUMAN	ARIH2	E3 ubiquitin-protein ligase ARIH2 (ARI-2) (Protein ariadne-2 homolog) (EC 2.3.2.31) (Triad1 protein)	108164	124260	107893	105784	120534	93785.9	83533.8	81075.7	87986.2	74989	86075.6	84575.5	144651	141106	164637	124864	107254	93377.7	95574.7	105540	83846.8	82224.8	82997	80936	75348.9	74364.5	77251.7	114051	122541	141002	70305.6	63355.6	67161.3	76487.5	68441.3	58088.6
O95391	SLU7_HUMAN	SLU7	Pre-mRNA-splicing factor SLU7 (hSlu7)	40729.1	25103.6	47419.5	100150	125557	117263	10918	264001	403473	21786.5	21175.5	205553	26362	97296.7	33838.1	45922.7	38083.8	9623.65	50255.6	45031.9	46080.1	123848	85196.6	9367.13	18273.3	19197.9	16635.4	102001	22842.3	16841.1	138157	344557	164150	178072	323706	134804
O95394	AGM1_HUMAN	PGM3	Phosphoacetylglucosamine mutase (PAGM) (EC 5.4.2.3) (Acetylglucosamine phosphomutase) (N-acetylglucosamine-phosphate mutase) (Phosphoglucomutase-3) (PGM 3)	65131.4	63161.1	62000.9	97198.9	93954.1	83648.8	83726	82857.9	85133.3	80791.4	81982.5	80250.7	63839.3	102451	94535.5	73415.6	86354.9	56754.3	104550	103094	87021.7	90614.2	99082.4	92837.6	86517.9	99428	77988.9	83182.9	105033	95424.2	155419	166950	144363	147311	140708	145881
O95396	MOCS3_HUMAN	MOCS3	Adenylyltransferase and sulfurtransferase MOCS3 (Molybdenum cofactor synthesis protein 3) (Molybdopterin synthase sulfurylase) (MPT synthase sulfurylase) [Includes: Molybdopterin-synthase adenylyltransferase (EC 2.7.7.80) (Adenylyltransferase MOCS3) (Sulfur carrier protein MOCS2A adenylyltransferase); Molybdopterin-synthase sulfurtransferase (EC 2.8.1.11) (Sulfur carrier protein MOCS2A sulfurtran…	92409.6	75816.1	94232.8	90774.8	84916.6	93683.4	40123.8	46354.5	67154.5	113661	122567	123333	158855	147101	160492	81617.8	84359.4	96123.5	71246.8	72188	95070.6	45749	65793.4	49822.2	119176	123673	129284	149594	126028	143784	68954	74116.3	67275	77232.7	116209	93163.3
O95400	CD2B2_HUMAN	CD2BP2	CD2 antigen cytoplasmic tail-binding protein 2 (CD2 cytoplasmic domain-binding protein 2) (CD2 tail-binding protein 2) (U5 snRNP 52K protein) (U5-52K)	89977.4	115663	94487.8	107562	111235	92984.2	70173.1	42048.8	86838.9	88090.3	39306.8	83707.4	80313	51388.8	94958.8	121484	107657	87935.2	88644.7	90036.6	99937.6	98834.4	129972	73515	95834.4	148031	74593.7	82963.7	114740	75706.3	114239	109750	141006	79439.7	121958	152065
O95415	BRI3_HUMAN	BRI3	Membrane protein BRI3 (Brain protein I3) (pRGR2)	87475.3	88731.7	85858.7	82956.5	84396.4	79481.2	101702	100366	102296	99729.1	101245	98569.5	87617.2	98469.7	93874.6	92276.4	90682.2	100792	90399.5	86218.9	87201.4	104545	105766	110162	101934	100883	106302	95562.5	92531	97745.9	92017.8	101079	105472	101175	94503.1	104296
O95433	AHSA1_HUMAN	AHSA1	Activator of 90 kDa heat shock protein ATPase homolog 1 (AHA1) (p38)	112788	100132	103852	109814	97222.4	105779	84153.4	78990.8	77989.1	103860	105683	98647.5	104658	118008	106405	84588.3	88131.3	75191.2	73308.6	82053	77400.7	66502.5	76669.3	71948.2	83007	95221.1	87181.4	92721.1	105140	95956.2	110450	119056	107054	101546	130273	121589
O95453	PARN_HUMAN	PARN	Poly(A)-specific ribonuclease PARN (EC 3.1.13.4) (Deadenylating nuclease) (Deadenylation nuclease) (Polyadenylate-specific ribonuclease)	102379	102713	103166	98436.9	94317.7	102722	97043.6	91498.7	97878.9	96350.2	91874.2	95559.9	91541.9	87798.3	91365.4	113006	92859.4	101020	102993	85752	92537.9	96880.4	88239.3	94412.6	96232.2	83864.4	92530.7	94526	83525.4	88514	98834.4	105171	99541.7	103026	98619.7	96016.5
O95456	PSMG1_HUMAN	PSMG1	Proteasome assembly chaperone 1 (PAC-1) (Chromosome 21 leucine-rich protein) (C21-LRP) (Down syndrome critical region protein 2) (Proteasome chaperone homolog 1) (Pba1)	20184.4	27035.7	25863.5	74794	71053.7	65230.9	57018.6	85067.9	57832	56680.4	65292.6	51580.4	67511.3	118860	70338.1	20113.8	19477.1	21908.5	62856.2	67242.2	68351.4	67710.8	46423.6	53470	59018.4	42260.2	48083.2	81369.4	77600.6	55731.9	235668	231886	229437	441385	530096	69629.9
O95466	FMNL1_HUMAN	FMNL1	Formin-like protein 1 (CLL-associated antigen KW-13) (Leukocyte formin)	91799	76679.8	89994.1	67789.1	54498.7	77605.5	89294.4	101430	113456	107619	103683	117256	154940	149443	131571	60504.1	65096.2	65593.1	51708.1	58667.2	50395.1	73314.9	73831.3	98172.7	82695.1	108650	93010.7	127608	145092	147403	11363	117829	60078.6	115037	153440	140887
O95470	SGPL1_HUMAN	SGPL1	Sphingosine-1-phosphate lyase 1 (S1PL) (SP-lyase 1) (SPL 1) (hSPL) (EC 4.1.2.27) (Sphingosine-1-phosphate aldolase)	102317	102633	111849	83823.6	86456.5	89620.9	82850.8	68687.6	81193.4	106107	106004	102981	134046	112745	141311	115568	105896	109251	87141.1	91133.2	93355.1	55436.5	66360.3	61145.4	83572.3	98080.2	100922	112252	110421	119303	97483.3	76033	64561.9	71561.8	108022	86785
O95478	NSA2_HUMAN	NSA2	Ribosome biogenesis protein NSA2 homolog (Hairy cell leukemia protein 1) (TGF-beta-inducible nuclear protein 1)	80575.4	84253.6	78300.5	89770.2	90388.4	87566.7	96937.1	100247	95389.6	102068	106757	102580	99053.3	105710	94985.8	79771	80367	82525.5	91709.1	83680.8	91727.9	99350.9	90392.4	97985.2	104264	99860.1	105728	100862	100355	104047	89656.7	97973.1	94315.9	106158	103242	103430
O95479	G6PE_HUMAN	H6PD	GDH/6PGL endoplasmic bifunctional protein [Includes: Hexose-6-phosphate dehydrogenase (Glucose 1-dehydrogenase) (GDH) (EC 1.1.1.47) (Glucose-6-phosphate dehydrogenase) (EC 1.1.1.363); 6-phosphogluconolactonase (6PGL) (EC 3.1.1.31)]	66674.7	11403.5	22813.6	82694.9	15791.5	28693	88816.8	22388.1	44454.6	80148.8	18278.2	32886.3	92198.3	10979.9	34596.4	16869	20011	11945.7	22100.1	27564.2	16878.6	36303.2	40099.1	23411.9	33470.1	35493.7	18323.2	31405.4	30400.7	20319.9	706816	277031	196662	699976	312246	185734
O95486	SC24A_HUMAN	SEC24A	Protein transport protein Sec24A (SEC24-related protein A)	81496.4	71977.6	83390.8	100465	96896.6	100460	105120	102309	109740	108630	99008.2	106781	124264	114441	114253	65610.1	60469.4	59678.2	87501.6	82394.8	81264.6	96543.2	89019.2	105299	101835	93289.7	108348	110945	97609	111873	84846.4	90331.1	91901.8	85371.3	100236	88302.4
O95487	SC24B_HUMAN	SEC24B	Protein transport protein Sec24B (SEC24-related protein B)	116062	81926.2	100552	101988	66842.5	85382.2	84504.7	63917	78435.7	84161.2	62464.1	76253.5	78696.3	69027.8	73430.9	49670.6	70338	79940.3	39462.5	64972.7	73289	42731.3	65130.5	70530.6	38376.4	57842.8	67425.1	34817.1	58990.9	68447.9	250901	228239	201985	221323	214679	189023
O95544	NADK_HUMAN	NADK	NAD kinase (EC 2.7.1.23) (Poly(P)/ATP NAD kinase)	36348.9	34604.4	41375.5	36635.5	38452.8	39196.9	91016.8	96052.9	93690.2	113039	116348	107870	133825	124562	131397	58167.5	41792.4	47621.2	44126.8	43091.6	52734.3	93451.9	97550.7	101937	123318	126358	115638	144992	135917	135601	87498.6	150430	97613.2	174498	164983	139200
O95563	MPC2_HUMAN	MPC2	Mitochondrial pyruvate carrier 2 (Brain protein 44)	138096	138428	124646	105031	110703	99943.8	77807.5	78198.9	72825.7	73041.7	70020.5	65914.7	68026	68465.8	67121.6	170942	131571	156992	116950	103730	129082	86025.4	76760.1	86727.1	81262.7	72755.1	80583.9	72010.2	74871.9	71799.1	116533	82643.1	86435.5	101211	76600.3	74094.1
O95571	ETHE1_HUMAN	ETHE1	Persulfide dioxygenase ETHE1, mitochondrial (EC 1.13.11.18) (Ethylmalonic encephalopathy protein 1) (Hepatoma subtracted clone one protein) (Sulfur dioxygenase ETHE1)	79370	76496.4	77889.4	107858	101098	101136	118497	120510	114313	104090	109163	91365.7	103829	110745	89017.8	51436.8	69313.9	66284.3	86200	96534.9	86256.3	102098	101961	104806	91441.4	91199.8	97972	105031	88949.1	94657.4	64344.7	100064	95064	100107	99274	95924.4
O95573	ACSL3_HUMAN	ACSL3	Fatty acid CoA ligase Acsl3 (Arachidonate--CoA ligase) (EC 6.2.1.15) (Long-chain acyl-CoA synthetase 3) (LACS 3) (Long-chain-fatty-acid--CoA ligase 3) (EC 6.2.1.3) (Medium-chain acyl-CoA ligase Acsl3) (EC 6.2.1.2)	105864	109673	107835	105089	105904	106669	88863.1	90582.2	86920.2	85304	85517.4	76841.7	77949.7	89234.3	84956.5	112371	109604	107922	112886	104885	108624	88825.4	84076	88111.9	84044.8	87287	87751.6	81378.5	89528.3	90298.6	93412.8	86091.9	90622.9	91892.5	91516.7	87516.3
O95602	RPA1_HUMAN	POLR1A	DNA-directed RNA polymerase I subunit RPA1 (RNA polymerase I subunit A1) (EC 2.7.7.6) (A190) (DNA-directed RNA polymerase I largest subunit) (DNA-directed RNA polymerase I subunit A) (RNA polymerase I 194 kDa subunit) (RPA194)	91389.9	90914.3	88821.1	70163.6	72281.9	76884.4	105943	92027.8	104064	116825	119022	117708	139124	136580	133658	68281.3	80995.3	55556.6	60465.8	66529.6	47430.4	74635	100204	82564.2	112568	117514	101777	105086	148978	127463	63941.5	79664	73824.9	67040	83969.5	84313.4
O95613	PCNT_HUMAN	PCNT	Pericentrin (Kendrin) (Pericentrin-B)	87889.2	86625.7	98279.3	79225.6	76625.4	79628.2	64843.3	75819.5	78280.9	121501	111602	97114.5	173324	111066	149209	77365.5	84806.2	66733.4	69545.5	74284.7	62199.4	73014	74572.8	65285.2	105930	107752	103682	168353	162183	177432	56576.4	52247.9	62309.6	62366.3	84405.2	75224.4
O95628	CNOT4_HUMAN	CNOT4	CCR4-NOT transcription complex subunit 4 (EC 2.3.2.27) (CCR4-associated factor 4) (E3 ubiquitin-protein ligase CNOT4) (Potential transcriptional repressor NOT4Hp) (RING-type E3 ubiquitin transferase CNOT4)	51142.4	85174.9	61637.8	53182.2	64807.9	64091.3	77321.9	88797.5	74962.6	78845.4	105433	80083.8	89703.7	110141	100566	121288	83797.1	108669	85639.5	76939.7	88367.1	101019	95288.3	94447.4	111241	118643	105922	109379	153038	100293	97671	110688	90786.6	98153.7	111784	107855
O95630	STABP_HUMAN	STAMBP	STAM-binding protein (EC 3.4.19.-) (Associated molecule with the SH3 domain of STAM) (Endosome-associated ubiquitin isopeptidase)	71147.6	70231.9	68882.9	94517.1	80467.6	82171.9	91961.5	81941.5	83287.5	85817.4	89277.1	76471.3	89970.8	92030.9	90958.3	94795.2	79590.3	84621.8	108092	97223.7	103710	109753	110410	116277	112199	113135	117753	99579.1	113874	117815	94270.6	86464.4	90637.3	87173.9	77238.1	90379.3
O95639	CPSF4_HUMAN	CPSF4	Cleavage and polyadenylation specificity factor subunit 4 (Cleavage and polyadenylation specificity factor 30 kDa subunit) (CPSF 30 kDa subunit) (NS1 effector domain-binding protein 1) (Neb-1) (No arches homolog)	47478.7	45834	43723.7	98102.5	102119	103981	90618.3	94288.2	106584	78280.9	83547.9	83957.1	84544.9	92193.9	90851.1	38334.5	50840.2	46509.2	132358	93716.9	121303	102106	70295.6	114774	87519.2	88134.7	95423.5	105662	91177.8	105988	143437	116916	116760	120113	115166	139501
O95671	ASML_HUMAN	ASMTL	Probable bifunctional dTTP/UTP pyrophosphatase/methyltransferase protein [Includes: dTTP/UTP pyrophosphatase (dTTPase/UTPase) (EC 3.6.1.9) (Nucleoside triphosphate pyrophosphatase) (Nucleotide pyrophosphatase) (Nucleotide PPase); N-acetylserotonin O-methyltransferase-like protein (ASMTL) (EC 2.1.1.-)]	94910.8	84914.2	87740.9	85956.7	81351.4	79211.6	99635.1	102312	97073.6	94843.8	96231.9	92352.4	92965.1	94828.1	86505.9	95124.1	77686	90240.5	86176.4	77016.5	82574.4	109555	101468	101535	102824	95875.2	88611.2	96074.4	86683.1	89405	102824	95082.6	101388	103382	92276.6	93039.7
O95684	CEP43_HUMAN	CEP43	Centrosomal protein 43 (FGFR1 oncogene partner)	93055.8	91213.4	90772.4	91913.1	85110.7	89350.1	60511.5	66545.7	69416.2	108716	101717	115287	121684	117944	140547	82066.9	96835.9	84128.4	80220.2	92547.3	87869.2	66030	54157.2	80045.4	107492	74560	121493	123517	104122	143295	47537	86387.9	67376.4	76365.6	111495	92502.3
O95716	RAB3D_HUMAN	RAB3D	Ras-related protein Rab-3D	58983.9	58486.9	56790.3	69286.2	64084.6	65202.7	81552.9	80016.1	67833.7	89387.7	84265.8	87761.6	88270.4	99389.4	83695.5	58385	71961	75247.5	75320.3	67044.1	71377.9	89704.1	96735.3	82579.1	101677	99372.1	98903.5	102235	113228	103694	144712	165564	117029	132272	178924	141790
O95718	ERR2_HUMAN	ESRRB	Steroid hormone receptor ERR2 (ERR beta-2) (Estrogen receptor-like 2) (Estrogen-related receptor beta) (ERR-beta) (Nuclear receptor subfamily 3 group B member 2)	184302	53174	69321.9	215019	40940.5	58778.9	242503	38642.7	63566	232042	38112	64684.8	224139	39537.6	70996.4	70707.6	21685.9	32107.3	60666	11919.2	20044.7	65179.4	12646.6	19476.4	64236.7	13252	20031.8	75975.8	9968.71	18608.9	390799	64745.8	133931	392705	65302.7	121915
O95721	SNP29_HUMAN	SNAP29	Synaptosomal-associated protein 29 (SNAP-29) (Soluble 29 kDa NSF attachment protein) (Vesicle-membrane fusion protein SNAP-29)	77875.7	89790	81093.6	70409.4	67927.8	70545.1	98908	103296	99095.8	103443	97963.6	99213.1	93209.4	102047	92542.1	103454	80190.5	89541.5	68535.4	71239.9	70817.6	112326	109466	111320	108422	105735	105064	105248	109290	105624	73090.8	91735	83553.8	86266.1	88208.7	90448.9
O95747	OXSR1_HUMAN	OXSR1	Serine/threonine-protein kinase OSR1 (EC 2.7.11.1) (Oxidative stress-responsive 1 protein)	127848	138281	133395	105484	94858.7	107434	82487.3	83455	85570.3	91058.7	84427.7	86827.6	86787.6	86747.9	81527.2	127092	117660	124063	101980	89843.8	103550	80414.5	74716.7	81411.2	79853.9	80067.6	77668.9	81790.3	78103.8	75451.2	80485.2	67908.8	78570.6	76529.8	63570.6	72874.7
O95758	PTBP3_HUMAN	PTBP3	Polypyrimidine tract-binding protein 3 (Regulator of differentiation 1) (Rod1)	85631.4	87133.1	74522.3	93256	85432.7	80359	74149.8	77122.8	67962.2	70154.1	73960.2	61332.8	53266.3	62984.2	56055.9	112249	103281	99639.9	120319	115547	117229	108183	101514	99643.2	116799	101577	93167.2	98179.7	86373.4	80810.3	125851	84428.3	114683	104551	95333.6	105408
O95777	LSM8_HUMAN	LSM8	U6 snRNA-associated Sm-like protein LSm8	75537.5	71927.5	67429.2	77636.7	75640.6	81338.5	101371	102699	111050	100461	110081	107617	111003	114106	110852	67941.1	73149.9	72070.1	75839.8	72804	65035.3	90751.7	94003.1	89183.1	91783.7	99910.8	91668.2	97465.3	104870	95363.4	77479.4	105315	92956.8	96294.7	109953	103011
O95782	AP2A1_HUMAN	AP2A1	AP-2 complex subunit alpha-1 (100 kDa coated vesicle protein A) (Adaptor protein complex AP-2 subunit alpha-1) (Adaptor-related protein complex 2 subunit alpha-1) (Alpha-adaptin A) (Alpha1-adaptin) (Clathrin assembly protein complex 2 alpha-A large chain) (Plasma membrane adaptor HA2/AP2 adaptin alpha A subunit)	78240.9	20265.2	30504	93592	22094.9	34868.8	74387.2	20884.9	30019.8	76811	20314.7	29120.9	79955.2	20063.8	32015.8	26020.8	18763.2	31565.1	27709.6	17644	33499.8	24436.3	15044.7	31481.2	24171.7	14743.8	26983.1	24211.3	16922.5	26384.1	934644	122075	103716	886125	118588	95670.5
O95786	RIGI_HUMAN	RIGI	Antiviral innate immune response receptor RIG-I (ATP-dependent RNA helicase DDX58) (EC 3.6.4.13) (DEAD box protein 58) (RIG-I-like receptor 1) (RLR-1) (RNA sensor RIG-I) (Retinoic acid-inducible gene 1 protein) (RIG-1) (Retinoic acid-inducible gene I protein) (RIG-I)	71734.5	80752.1	77035.7	108629	96822.9	101020	87200.1	84920.5	89261.3	97877.9	79572.1	90352	95623.2	104004	103487	70380.4	81304.9	71380.3	86704.6	97674.7	88623.9	83195.9	85897.5	88489.1	84750.4	91159.4	84349.9	97025.4	92638.8	101275	102623	92079.6	113793	103062	92443	103119
O95793	STAU1_HUMAN	STAU1	Double-stranded RNA-binding protein Staufen homolog 1	84439.9	86405.3	82909.6	86823.1	90792.1	90401.7	95261.1	93727.8	92725.1	94269	93958.4	90366.5	91999.8	91700.8	92904.8	85693.5	86235.8	83177.5	94698.4	89679.9	94971.3	95752.5	94858.7	91636.3	93285.9	96421.3	92848.3	95631.7	93810.7	89817.6	77712.1	94437.7	94867.7	83053.5	90962.1	95777
O95816	BAG2_HUMAN	BAG2	BAG family molecular chaperone regulator 2 (BAG-2) (Bcl-2-associated athanogene 2)	39053.7	35080.1	35322.9	43728.1	39651.5	43527.2	90197.9	79560.8	77909.5	117819	118600	124249	150644	159368	158516	45365.9	38716.7	36857.5	47782.4	38203.2	40130.4	76889.6	92584.3	77369	113545	134263	115943	165930	162924	179667	89437.8	102664	84295	86000.8	119303	112614
O95822	DCMC_HUMAN	MLYCD	Malonyl-CoA decarboxylase, mitochondrial (MCD) (EC 4.1.1.9)	42287.1	28692.3	28768	61680.8	36880.1	40050.3	70930.1	39112.1	44727.4	64267.9	40367.4	40781.9	62104.2	36503.1	36472.5	28608.2	24240.4	27124.5	35337.9	35133.2	36824.3	41453.1	31535.1	40904.5	40615.4	36843.4	43387.9	36194.7	32338.8	31698.2	815835	129438	90473.7	824414	124700	92671.4
O95825	QORL1_HUMAN	CRYZL1	Quinone oxidoreductase-like protein 1 (EC 1.-.-.-) (Ferry endosomal RAB5 effector complex subunit 4) (Fy-4) (Protein 4P11) (Quinone oxidoreductase homolog 1) (QOH-1) (Zeta-crystallin homolog)	81962.9	82384.8	84238.9	85525.2	84622.5	86148.8	88644.4	90383.9	94079.5	93862.7	95368.7	94272.4	88443.9	95984.9	93373.7	84399.8	79699	82684.6	90915.2	84232.3	89508.7	91374.5	91012.5	94088	93874.1	93757.9	93722.2	94368.1	94227.2	89746	91849.4	98420	94076	98328.7	98499.6	98532.7
O95831	AIFM1_HUMAN	AIFM1	Apoptosis-inducing factor 1, mitochondrial (EC 1.6.99.-) (Programmed cell death protein 8)	50379.3	39924.9	44612.1	100511	69074.9	95127.2	118760	92685.3	111946	123650	84856.9	105975	108713	83476.6	105585	55977.1	51877.8	50499.8	70504.4	83454.6	56198.3	77519.8	101181	75894.4	77461.7	106127	66357.8	77324.1	109206	70011.7	133968	141175	129505	134787	132270	123338
O95834	EMAL2_HUMAN	EML2	Echinoderm microtubule-associated protein-like 2 (EMAP-2) (HuEMAP-2)	35092.8	32823	27728.6	61221.6	57709.9	54462.5	126193	121160	114175	133128	160351	142907	131820	146470	149625	40114.6	31083.2	40793.4	65804.1	51065.9	62249	99744.3	82891.1	124061	116405	90260.5	139177	133333	95786.1	152687	42889.4	77150.9	79683	75826.7	82161.6	80289.8
O95857	TSN13_HUMAN	TSPAN13	Tetraspanin-13 (Tspan-13) (Tetraspan NET-6) (Transmembrane 4 superfamily member 13)	93017.6	94565.4	120613	101527	82468.1	86982.4	101141	82311.2	84416.7	103023	90261.6	99487.2	102370	100354	97235.8	115530	86842.6	94735.7	109345	86163.7	77473.3	91996	83342.4	76409.2	100485	87740.6	86126.2	101229	92179.3	92121.1	69676.9	62987.4	69188.6	70409.1	82742.8	76884.6
O95861	BPNT1_HUMAN	BPNT1	3'(2'),5'-bisphosphate nucleotidase 1 (EC 3.1.3.7) (3'-phosphoadenosine 5'-phosphate phosphatase) (PAP phosphatase) (Bisphosphate 3'-nucleotidase 1) (BPntase 1) (HsPIP) (Inositol-polyphosphate 1-phosphatase) (EC 3.1.3.57)	59988.5	30514.4	30030.6	63634.6	25801.5	39959.1	60921.3	22194.2	33882.2	48628.7	20062.7	27349	42355.3	12405.7	20076	17504.6	18984.8	41311.3	15061.9	15464.7	41706.8	13222.2	14354.7	33956	14429.9	10232.3	29763.9	7532.98	8397.26	21637.9	866866	138082	113479	1083240	116011	91275.9
O95865	DDAH2_HUMAN	DDAH2	Putative hydrolase DDAH2 (EC 3.-.-.-) (DDAHII) (Inactive N(G),N(G)-dimethylarginine dimethylaminohydrolase 2) (DDAH-2) (Inactive dimethylarginine dimethylaminohydrolase 2) (Protein G6a) (S-phase protein)	56532.9	40817.3	54221.2	96646.2	57475.1	78915.1	124859	82960.1	99113	119124	80198.5	104917	105535	89422.7	92287.7	60505.8	46488.4	38330.2	84272	78535.1	69046.6	107983	109780	115098	104343	92901.7	100639	98491.9	92871	89841.4	129191	83344.1	125033	118886	88157.8	131172
O95870	ABHGA_HUMAN	ABHD16A	Phosphatidylserine lipase ABHD16A (EC 3.1.-.-) (Alpha/beta hydrolase domain-containing protein 16A) (Abhydrolase domain-containing protein 16A) (HLA-B-associated transcript 5) (hBAT5) (Monoacylglycerol lipase ABHD16A) (EC 3.1.1.23) (Protein G5)	46539	26065.8	24244	44621.8	21281.8	24798.1	45196.8	21763.3	23088.8	53998.4	25563.7	23657.5	48319.2	23072.6	20965.3	16071.3	19050.4	30702.4	15986.8	16452.8	25222.8	14452.2	15861.9	24551.4	17190	18948	28190.7	15825.4	15685.1	28671.8	825870	150707	55704.1	1216450	153228	65247.6
O95881	TXD12_HUMAN	TXNDC12	Thioredoxin domain-containing protein 12 (EC 1.8.4.2) (Endoplasmic reticulum resident protein 18) (ER protein 18) (ERp18) (Endoplasmic reticulum resident protein 19) (ER protein 19) (ERp19) (Thioredoxin-like protein p19) (hTLP19)	52841.4	24111.8	21724.3	37393.1	19791.8	15122.7	1927.56	1112.47			1059.99					16927.7	24307.8	19335.8	13696.7	19837.5	14736.6	1238.28					6071.67		2223720	8344.62	357464	10574.5	9453.82	321950	12959.9	2507.18
O95926	SYF2_HUMAN	SYF2	Pre-mRNA-splicing factor SYF2 (CCNDBP1-interactor) (p29)	71699.8	65561	70581.6	63359.2	56842.5	62509.1	183074	63149.4	96041.8	97211.3	127924	124037	109863	106737	120832	66121	60929.2	67551.1	63749	106893	55993.1	166820	108957	34289.4	123713	77894.3	129570	113944	135086	35222.1	39425.8	140474	55225.2	28030.3	120490	84218.5
O95931	CBX7_HUMAN	CBX7	Chromobox protein homolog 7	83179	64886.6	91035.5	91083.3	86740.3	72499.7	92811.5	97557	100670	80058.4	83360	86146.4	84486.7	85956.6	79549.2	63891.1	68208.5	72591.4	83775.4	98770.1	89048.8	109424	98487	102490	105149	97466	96740.2	57800.1	89190.4	70279.4	100140	104478	112750	124700	95572.3	105100
O95969	SG1D2_HUMAN	SCGB1D2	Secretoglobin family 1D member 2 (Lipophilin-B)	59031.6	60014.2	64194.5	55271.1	42921.8	53279.4	94362.1	87190	97537.2	123279	120314	120925	140722	142897	147874	85439.2	59859.4	68185.6	46238.6	49102.5	54693.6	85369.7	89549.4	92318.1	111410	114528	118682	132814	135119	140762	46181.4	82060.5	61687	64328.2	93309.3	83863.3
O95983	MBD3_HUMAN	MBD3	Methyl-CpG-binding domain protein 3 (Methyl-CpG-binding protein MBD3)	75570.7	78357	75963.2	65613.4	60083	61690.5	98463.9	90498.8	87723.4	103648	107722	96839	101974	115550	94899.2	79082.8	79959.4	83011.4	65625.6	71221.1	56958.7	94500.6	106166	92600.3	103434	119774	99393.7	108691	110928	101118	56129.8	100039	83135.7	76507.8	104389	91086.7
O95989	NUDT3_HUMAN	NUDT3	Diphosphoinositol polyphosphate phosphohydrolase 1 (DIPP-1) (EC 3.6.1.52) (Diadenosine hexaphosphate hydrolase) (Ap6A hydrolase) (EC 3.6.1.61) (Endopolyphosphatase) (EC 3.6.1.10) (Nucleoside diphosphate-linked moiety X motif 3) (Nudix motif 3) (m7GpppN-mRNA hydrolase) (EC 3.6.1.62) (m7GpppX diphosphatase) (EC 3.6.1.59)	94667.1	92590	94641	110029	115364	110946	94189.5	112478	101261	90552.3	79804.1	91237.5	77010.6	80694	89805.5	81693.3	79721.8	83674.2	91724.8	94923.1	101160	84165.9	75557	86357.5	70118.7	69753.9	70760.1	72373	66168.1	70715	98203.4	101285	94613.5	87499.3	84172.1	82922.2
O96000	NDUBA_HUMAN	NDUFB10	NADH dehydrogenase [ubiquinone] 1 beta subcomplex subunit 10 (Complex I-PDSW) (CI-PDSW) (NADH-ubiquinone oxidoreductase PDSW subunit)	88337.4	93431.4	88789.2	104168	104177	103863	89586.1	97578.1	92350.3	81478.5	83604.7	78618.8	78166.4	84306	74284.2	93528.4	84882.2	76558.4	104275	107351	94175.4	93764.2	96240.6	93189.2	84869.4	88740.6	83964.5	76517.5	83365.1	77419	84445.2	79635	83921.3	86167.1	80844.6	75959.5
O96005	CLPT1_HUMAN	CLPTM1	Putative lipid scramblase CLPTM1 (Cleft lip and palate transmembrane protein 1)	88528.7	78259.8	84575	66458.9	59136.3	67124.5	97779.9	88266.3	81475.8	101964	98620.8	91398.5	108122	109756	108319	80787	85928	92754.2	70210.6	58138	62166.3	82263	83772	86923.6	89532.6	89501.3	99249.4	99431.3	101291	133308	70105.7	92205.6	90986.8	80315.2	91977.8	99875.7
O96007	MOC2B_HUMAN	MOCS2	Molybdopterin synthase catalytic subunit (EC 2.8.1.12) (MOCO1-B) (Molybdenum cofactor synthesis protein 2 large subunit) (Molybdenum cofactor synthesis protein 2B) (MOCS2B) (Molybdopterin-synthase large subunit) (MPT synthase large subunit)	83798.5	67020.7	74659.8	95092.8	85630.5	96529.9	99870.2	100271	98241.9	91734	88006.5	91930.3	79967.4	85030.2	78953.5	66900.7	67080	68116.4	87415.5	82685	92707.8	107085	109587	103438	93038.5	88672	97479.6	82014.4	86342.1	83193.8	84945	87550.1	94046.3	95635.8	79873.7	94346.4
O96008	TOM40_HUMAN	TOMM40	Mitochondrial import receptor subunit TOM40 homolog (Protein Haymaker) (Translocase of outer membrane 40 kDa subunit homolog) (p38.5)	95323.4	112674	92484.4	85293.1	91526.7	90916	87732.1	96569.3	102176	86009.3	92973.5	90024.3	81675.1	78596.4	71549.9	97883.5	101685	96148.2	83759.6	79987	81583.7	77199.5	79149.4	80082.7	80973	81375.3	90021.9	89161.9	90091.9	78135.6	110675	81209.2	72784.2	120457	70144.1	69662.6
O96011	PX11B_HUMAN	PEX11B	Peroxisomal membrane protein 11B (Peroxin-11B) (Peroxisomal biogenesis factor 11B) (Protein PEX11 homolog beta) (PEX11-beta)	134491	125782	141550	108017	106908	116877	76029.5	84805.4	93634.2	60885.9	60437.3	77425.6	44975.4	53528.8	42671.2	97203.6	105787	116280	80104.1	91831.4	100215	108268	101869	88619.8	82058	100935	59782.9	38378.5	45400.2	43006.8	110581	83090.4	105925	105000	74649.1	99293.1
O96019	ACL6A_HUMAN	ACTL6A	Actin-like protein 6A (53 kDa BRG1-associated factor A) (Actin-related protein Baf53a) (ArpNbeta) (BRG1-associated factor 53A) (BAF53A) (INO80 complex subunit K)	79460.1	75485	68846.6	99450.4	92782.1	90562.4	87744	88661.8	86649.9	85652.7	95006.6	88006.4	84621.7	89006.3	77814.7	77734	78446.4	77014.7	96009.1	96467.6	90965.6	92873.2	98324.2	91245.6	92779.3	96092.5	90138.8	90852.3	93218.4	82960.9	88330.8	85904.4	84341.4	88883.6	85717.2	86262.4
P00167	CYB5_HUMAN	CYB5A	Cytochrome b5 (Microsomal cytochrome b5 type A) (MCB5)	94408.6	83760.2	102561	84448.5	74204.3	85494	92127	86304	88352.6	90441.2	87195.2	91148.2	88286	85804.6	94408.3	92271.9	91681.9	86527.2	82520.7	73671.6	75893	84025.7	83626.9	88791	85185	88147.7	91194.1	86253	80610.4	85599	82786.7	91044.2	96926.5	89181.1	91625.6	95018.8
P00338	LDHA_HUMAN	LDHA	L-lactate dehydrogenase A chain (LDH-A) (EC 1.1.1.27) (Cell proliferation-inducing gene 19 protein) (LDH muscle subunit) (LDH-M) (Renal carcinoma antigen NY-REN-59)	56484.1	49963.7	53346	74216	69552.9	62260.5	96708.5	90080	90790	100315	97694	92290.7	119468	106644	105599	61695.9	55821.5	60479.4	81118	68724.3	77077.9	104444	96062.7	106667	110650	104773	112721	119502	110171	127868	70738.2	81591.6	77975.8	81831.8	87140.4	85902.3
P00352	AL1A1_HUMAN	ALDH1A1	Aldehyde dehydrogenase 1A1 (EC 1.2.1.19) (EC 1.2.1.28) (EC 1.2.1.3) (EC 1.2.1.36) (3-deoxyglucosone dehydrogenase) (ALDH-E1) (ALHDII) (Aldehyde dehydrogenase family 1 member A1) (Aldehyde dehydrogenase, cytosolic) (Retinal dehydrogenase 1) (RALDH 1) (RalDH1)	81837.5	31250.7	40898	108090	30684.2	49656.2	177583	53873.7	82907.2	172079	49691.3	79137.2	182256	57342.2	81752.6	30187.4	33411.5	31494.1	28549.4	38194.4	34192.8	39683.5	59292.9	59533.4	40277.1	58758.8	53512.8	43008.2	63885.5	53910	235499	180297	148613	277080	192371	165919
P00367	DHE3_HUMAN	GLUD1	Glutamate dehydrogenase 1, mitochondrial (GDH 1) (EC 1.4.1.3)	56416.4	51763.8	45354.5	48861.4	47077	56448.4	84267.4	51495.2	62975.6	114902	99224.9	104974	164470	132853	152457	57009.7	50559.9	41068.4	61050.2	38897.5	42489	77677	68942.8	70760.8	126553	96029.3	119443	176956	117786	152200	51031.6	138260	57987.9	53031	139061	128931
P00387	NB5R3_HUMAN	CYB5R3	NADH-cytochrome b5 reductase 3 (B5R) (Cytochrome b5 reductase) (EC 1.6.2.2) (Diaphorase-1)	108112	99741.4	99269.6	108612	92737.1	98104.7	93941.6	81227.6	84356.1	91185.5	84836.1	75763.9	91147.2	96612.1	90782	108455	87886.2	101745	94926.8	80355.1	98672.9	74468.5	70729.7	94933.8	78477.2	62004.3	87365.4	92977	77369.6	88805.5	82670.2	63103.7	80610.9	82339.2	65854.6	68605.6
P00390	GSHR_HUMAN	GSR	Glutathione reductase, mitochondrial (GR) (GRase) (EC 1.8.1.7)	38292.4	34129.6	38104.4	100188	83888.7	90783.8	110792	108431	114094	93702.9	92541.1	98236.7	79072.1	63945.7	74778.9	44857.7	44375.4	33746.1	94912.9	78363.4	83894.3	126779	106775	117167	102278	88274.8	96293.1	82932.7	72697.9	68457.3	85331.1	121060	110631	123600	104115	114093
P00403	COX2_HUMAN	MT-CO2	Cytochrome c oxidase subunit 2 (EC 7.1.1.9) (Cytochrome c oxidase polypeptide II)	117948	33492.5	51647.8	129704	37854.3	58973.5	123413	36113	53563.5	106268	33034.5	49649.6	109539	32119.1	54258.5	48156.8	16526.6	38405.6	52209.3	18213.6	43030.2	49553.1	15741.1	42396.6	40553.1	14853.4	34482.5	41770.2	16329.7	37333.3	409923	259356	115302	459840	234781	101420
P00441	SODC_HUMAN	SOD1	Superoxide dismutase [Cu-Zn] (EC 1.15.1.1) (Superoxide dismutase 1) (hSod1)	100476	93059.3	102267	79462.7	70617.1	79317	84964.8	86702.9	88617.5	88347.7	85981.5	89014.4	95523.6	95129.5	98489.5	85855.3	99369.8	101843	57867.1	67804.9	68411.6	81640.3	86597.3	76717.5	84951.7	88885.2	84949.7	87076.8	85318.3	97937.7	77297.8	88849.2	88945.4	90005.6	90240.2	87036.2
P00450	CERU_HUMAN	CP	Ceruloplasmin (Cuproxidase ceruloplasmin) (EC 1.16.3.4) (Ferroxidase ceruloplasmin) (EC 1.16.3.1) (Glutathione peroxidase ceruloplasmin) (EC 1.11.1.9) (Glutathione-dependent peroxiredoxin ceruloplasmin) (EC 1.11.1.27)	46261.9	42148.1	35386.5	91484.7	90061.4	84574.2	102454	102113	102336	126617	118013	124989	109709	122467	104416	29531.9	45876.9	44868.8	72961.9	82380.8	70473.8	85593.8	97669.7	86325.9	100476	111575	104630	113129	115215	91100.3	63643.5	89712	57121.5	68791.7	90374.8	82145
P00491	PNPH_HUMAN	PNP	Purine nucleoside phosphorylase (PNP) (EC 2.4.2.1) (Inosine phosphorylase) (Inosine-guanosine phosphorylase)	49383.8	43687	46666.4	64421.4	50841.4	61221.6	93130.5	80508.6	77882.2	105803	104589	105528	112449	102633	105153	52415.5	40316.6	48943.1	74343.5	63677.1	78326.9	101446	80076.5	108969	141578	106654	132508	141976	116646	141414	51382.7	73783.2	80911.5	82257.9	88770.7	92612.8
P00492	HPRT_HUMAN	HPRT1	Hypoxanthine-guanine phosphoribosyltransferase (HGPRT) (HGPRTase) (EC 2.4.2.8)	66272	22008	30520.8	55391.6	14858.9	24982.4	49453	16515.1	22416	53618.6	15863.7	23551.1	58331.9	20054.3	29507.5	18931	20761.3	33026	13001	13697.4	28136.7	12562.5	15827.7	26840.4	15679.7	18976.5	24778.8	15277	17601.8	33952.8	887543	104106	91848.8	1007900	105989	83844
P00505	AATM_HUMAN	GOT2	Aspartate aminotransferase, mitochondrial (mAspAT) (EC 2.6.1.1) (EC 2.6.1.7) (Fatty acid-binding protein) (FABP-1) (Glutamate oxaloacetate transaminase 2) (Kynurenine aminotransferase 4) (Kynurenine aminotransferase IV) (Kynurenine--oxoglutarate transaminase 4) (Kynurenine--oxoglutarate transaminase IV) (Plasma membrane-associated fatty acid-binding protein) (FABPpm) (Transaminase A)	87211	96962	77279.7	75752.7	70344.3	70620.6	104116	101547	104386	90082.5	80978.8	95607.6	95993.9	83191.6	136043	73121.4	98815.4	67052.7	64686.5	72031.2	53234	92629	109528	85813.1	73473.5	84748.5	73374.1	106140	114123	95318.1	59821.2	73884.4	75216.1	59398.5	103246	77525.7
P00558	PGK1_HUMAN	PGK1	Phosphoglycerate kinase 1 (EC 2.7.2.3) (Cell migration-inducing gene 10 protein) (Primer recognition protein 2) (PRP 2)	24266.1	21453.1	14745.6	33064.2	41163.2	11572.4	59418.2	56233.4	50769.3	108944	119809	102621	138034	154366	140455	32912	39988.5	30285	13539.8	8785.06		53305.8	69655.1	81813.9	157652	163441	159914	183666	190714	195573	38515.5	121344	60301.5	109665	155926	139102
P00568	KAD1_HUMAN	AK1	Adenylate kinase isoenzyme 1 (AK 1) (EC 2.7.4.3) (EC 2.7.4.4) (EC 2.7.4.6) (ATP-AMP transphosphorylase 1) (ATP:AMP phosphotransferase) (Adenylate monophosphate kinase) (Myokinase)	84114.4	88314.7	90362.1	99004.6	92356.7	101108	73325.4	75921.2	70552.7	73751.5	67750.7	72007.8	57838.6	62598.9	63713.5	87190.7	101435	103448	98509.5	103869	113430	75656.3	83775.4	77371.8	73624.9	76401.9	72519.6	45334.5	69738.5	44211	102652	130614	95174.2	113085	107763	118765
P00698		LYZ		27400.1	30011.1	29320.3	33871.7	35583.7	43401.6	61943.5	71801.5	85804.1	145934	147275	146833	171964	144773	183423	32572.4	26203.8	20817	23018.3	39772.1	16957.9	53669.3	78023.4	51958.7	139197	146597	140204	151493	150843	159038	42416.4	86181.5	49182	32062.9	139912	119265
P00738	HPT_HUMAN	HP	Haptoglobin (Zonulin) [Cleaved into: Haptoglobin alpha chain; Haptoglobin beta chain]	73765	72498.1	72428.6	113427	114592	107051	69086	78491.1	70873.6	65238.4	77395.6	67614.3	84108.8	89443.3	71019.1	81139.3	79333.1	80219.3	128848	111104	117973	82134.1	79746.9	81245	84399.3	75160.2	82442.7	87704.4	94725.3	95076.2	90327.9	74046.5	69725.9	81114.1	75586.3	75663.8
P00761				170912	40264.5	86302.5	167261	35581.2	76549.1	162580	28548.5	69139.9	165115	25129.8	63405.9	141098	17833.7	59794	18736.8	44942.8	27020.5	21812.8	41217.6	29107.5	16157	33048.6	18565.8	13346.3	31904.6	21183.9	14383.8	31328.4	18507.1	365704	146140	156286	368470	134258	160251
P00813	ADA_HUMAN	ADA	Adenosine deaminase (EC 3.5.4.4) (Adenosine aminohydrolase)	115281	96591.3	75406.1	86524.1	89027.6	78441	82461.2	92117.4	72959.8	80357.9	73752.7	69580.8	48983.5	28701.7	44241.8	111504	135306	153013	109931	92200.8	106171	102779	93050.4	96271	96782.4	95604.4	74494.1	51860.9	53331.5	63386.9	68201.9	73309.6	73859.7	86873.3	67285.2	75514.5
P00915	CAH1_HUMAN	CA1	Carbonic anhydrase 1 (EC 4.2.1.1) (Carbonate dehydratase I) (Carbonic anhydrase B) (CAB) (Carbonic anhydrase I) (CA-I) (Cyanamide hydratase CA1) (EC 4.2.1.69)	52902	56231.1	59896.4	70836	67502.9	78040.1	92746.8	83654.4	93554.8	110192	106214	108371	94861.2	105792	117069	44077.8	54553.7	65930.9	64378.6	65116.3	72274.3	76165.7	89226.9	88802	97181.7	98068.6	106278	99445.2	98565.7	97705.1	60941.3	84057.1	82388.5	81754.7	87710	93636.6
P00918	CAH2_HUMAN	CA2	Carbonic anhydrase 2 (EC 4.2.1.1) (Carbonate dehydratase II) (Carbonic anhydrase C) (CAC) (Carbonic anhydrase II) (CA-II) (Cyanamide hydratase CA2) (EC 4.2.1.69)	107427	110106	104566	102861	113427	95398.2	70237.7	77171.9	67049.6	62348	65573.8	55760.9	53738.2	60597.5	52020.4	120107	122821	115553	113756	118826	130107	86475.2	84982.2	92341.7	74824.5	73938.8	75421.4	69533.3	69370.5	70781.9	87365.5	54285.9	66274.1	65477.4	57607.8	57735.5
P00966	ASSY_HUMAN	ASS1	Argininosuccinate synthase (EC 6.3.4.5) (Citrulline--aspartate ligase)	59219.1	51747.5	55456.5	81482.1	72745.5	69389.2	88792.4	82596.8	88658.1	95943.4	91128.8	91964	92083.5	85496.9	94669	74479.4	65459.2	68984	71125.1	78411.4	67912.8	87861.9	85710.2	94512	95458.1	91950.8	92557.7	93333.9	80648.1	94041.1	84060.8	92064.5	94217.3	99013.1	94151.6	98215.4
P01009	A1AT_HUMAN	SERPINA1	Alpha-1-antitrypsin (Alpha-1 protease inhibitor) (Alpha-1-antiproteinase) (Serpin A1) [Cleaved into: Short peptide from AAT (SPAAT)]	82591.5	64396.7	66403.1	88633.8	82550	87497	93810.1	81859.6	89123.9	87681.1	79918.8	89448.4	98159.3	92310	108552	58939.2	67635.3	61808.3	75932.9	82602.3	77195	82169.5	104988	90832.1	79154.2	93232.2	83713	84402.3	104275	97708.7	67045.5	75470.9	86915.7	81542.5	72790.8	73067.1
P01011	AACT_HUMAN	SERPINA3	Alpha-1-antichymotrypsin (ACT) (Cell growth-inhibiting gene 24/25 protein) (Serpin A3) [Cleaved into: Alpha-1-antichymotrypsin His-Pro-less]	67772.6	32243.1	40015.6	62276.4	49727.7	35277.7	104098	92708.2	105872	104537	107344	111711	109088	98970.9	109216	51295.6	58209.4	52991.5	28635.5	33900.4	54521.5	80792.8	96601.3	86519.4	89812.8	98226.6	94167.9	87912.2	96709.2	87334.5	79664.6	116710	96380	160239	105095	105877
P01012		SERPINB14		6628.06	6266.98	5977	12077.6	11586.4	11504.9	111028	109766	87820.3	128853	129778	121393	170871	151245	164683	4788.18	7345.98	4901.96	9010.14	12456.2	6737.21	109870	103571	99134.1	118080	118933	130919	184451	172908	174699	61780.6	98007.6	63506.4	77112	108661	85313.8
P01023	A2MG_HUMAN	A2M	Alpha-2-macroglobulin (Alpha-2-M) (C3 and PZP-like alpha-2-macroglobulin domain-containing protein 5)	21345.6	21103.3	22348.2	55635.1	44720.6	46384.4	109924	96028.2	100785	113910	98739.2	97413.4	93766.2	111305	97539	21661.8	17594.5	19663.5	40957.8	45631.9	36917.8	88579.3	99034.3	99868.8	100416	96501.8	92248.9	91507.3	100594	93099	99876.8	147938	125644	169749	124854	132295
P01034	CYTC_HUMAN	CST3	Cystatin-C (Cystatin-3) (Gamma-trace) (Neuroendocrine basic polypeptide) (Post-gamma-globulin)	63883.6	45024.1	61552.9	92380.6	77704.2	89392	77501.1	69348	70596.4	88619.3	98586.4	98550.7	80041.9	79242.4	79276.4	83902.6	53680	68762.5	98438	84065.2	94111.4	85836	77067.6	79603	79078.3	92391.8	71081.6	71830.4	81407.2	69749.2	122980	98395.9	89406.5	118517	99840.8	79478
P01040	CYTA_HUMAN	CSTA	Cystatin-A (Cystatin-AS) (Stefin-A) [Cleaved into: Cystatin-A, N-terminally processed]	69268.6	60464.1	73386.8	69701.2	61513.3	74447.8	90548	80559.3	91639.6	89713.5	85862.8	89708.2	84294	94420.5	93878	86240.5	64314.8	71504.3	75333.1	68295.1	70989	89500.2	92218	92075.6	92364.6	91878.9	87501.2	88806.3	83570.7	89216	95806.7	86619.7	87845.7	82888.3	83952	75432.7
P01111	RASN_HUMAN	NRAS	GTPase NRas (EC 3.6.5.2) (Transforming protein N-Ras)	73475.6	78280.8	70272.1	74813.7	74842.2	72253.7	89194.8	92111.6	94996.1	82172.5	84153.8	77969.3	89185.1	100508	75934.9	77869.9	77115	64429.6	77285.3	73000.5	70307.5	106830	89681.9	95375.2	91159.6	87577.2	91665.6	91317.4	85382.4	77761.6	71316	83098.2	82957	74137.9	83589.8	79857.2
P01116	RASK_HUMAN	KRAS	GTPase KRas (EC 3.6.5.2) (K-Ras 2) (Ki-Ras) (c-K-ras) (c-Ki-ras) [Cleaved into: GTPase KRas, N-terminally processed]	81957.2	77762.8	85528.3	83650.4	71704.8	80152.6	61949.1	56409.6	66998.9	112304	106000	109786	119569	117752	111504	69741.4	73749.3	70806	73814.6	66992.5	66460	50486.2	65868	51258.2	94163.1	110600	97852.1	98753	104244	110137	72492.8	73404.4	53320.3	56877.8	86031.6	71590.7
P01591	IGJ_HUMAN	JCHAIN	Immunoglobulin J chain (Joining chain of multimeric IgA and IgM)	72765.8	65654.3	71820.6	53177.2	39185.6	50445.2	79679.7	73939	76115.7	103630	103431	109555	122354	116125	126761	69133.6	61384.7	67208.1	45766.7	38125.9	51272.9	63455.8	64471.2	66053.6	101721	92783.2	100642	121687	109314	109187	57708.4	101016	73634.9	76263.9	116445	104208
P01593	KVD33_HUMAN	IGKV1D-33	Immunoglobulin kappa variable 1D-33 (Ig kappa chain V-I region AG) (Ig kappa chain V-I region Bi) (Ig kappa chain V-I region Lay) (Ig kappa chain V-I region Ni) (Ig kappa chain V-I region Rei) (Ig kappa chain V-I region Roy) (Ig kappa chain V-I region Scw) (Ig kappa chain V-I region WAT)	80651.6	65516.7	66777.6	79470.5	73226.8	88866.2	93436.6	93564.5	100282	88003.5	90201.3	97786.5	86804.7	79558.8	87760.5	60051.9	84002.6	32730.8	71538.2	85069.5	61056.4	78966.7	100207	78264.9	79956.6	101758	75623.9	70529.8	97643.7	69045.6	78127.2	98003	80397.8	95377.8	91573.6	90181
P01597	KV139_HUMAN	IGKV1-39	Immunoglobulin kappa variable 1-39 (Ig kappa chain V-I region DEE) (Ig kappa chain V-I region Hau) (Ig kappa chain V-I region Mev) (Ig kappa chain V-I region OU) (Ig kappa chain V-I region Walker)	53629.5	37558.6	36557.2	21889.4	23878.9	21667.6	37043.5	35094.2	32490.5	34176.5	38882.3	29725.2	38357.3	36465.8	24835.3	66312.8	99297.9	67410.6	37602.6	62059	45578.7	68198.1	126565	74458.7	72358.1	115507	69080.7	83065	129247	73996.6	192394	243982	198258	169379	239114	209842
P01709	LV208_HUMAN	IGLV2-8	Immunoglobulin lambda variable 2-8 (Ig lambda chain V-II region BO) (Ig lambda chain V-II region MGC)	88388.7	101141	86480.5	84585.7	79096.3	75267.7	72008.9	70163.7	70000.1	77145.2	71855	71377	85929.5	79721.9	75810.8	105180	105880	100474	90461.5	88714.8	89450.9	81162.3	82758	80695.6	85186.4	77736.8	84838	87453	80323.5	92893.7	70937.6	72729.1	63780.6	76202.7	65731.8	69910.4
P01833	PIGR_HUMAN	PIGR	Polymeric immunoglobulin receptor (PIgR) (Poly-Ig receptor) (Hepatocellular carcinoma-associated protein TB6) [Cleaved into: Secretory component]	99361.8	88076	85288.6	108716	85631.2	95427.2	65284.5	36847.7	66924.9	78283.4	67350.7	79449.8	86621	74973.8	92973.1	113022	92966.2	112437	101139	97907.9	107134	74086.4	75658.6	36317.1	81648.6	75950.3	79910.6	92607.1	82538.7	84548.1	78689.6	56383.8	62579.6	70814.7	71401.1	70952.9
P01834	IGKC_HUMAN	IGKC	Immunoglobulin kappa constant (Ig kappa chain C region) (Ig kappa chain C region AG) (Ig kappa chain C region CUM) (Ig kappa chain C region EU) (Ig kappa chain C region OU) (Ig kappa chain C region ROY) (Ig kappa chain C region TI)	72442.6	67567.1	73772	71340.3	65602.8	72252.1	84573.9	81075.7	83916.5	84237.1	85534.1	84401.4	86373.9	87114.3	86447.3	76710.2	69255.8	64868.5	72279.5	70211.6	69143.9	85790.7	87063.7	88053.7	89855.9	90166.1	90501.8	83480.8	90503.6	90568.3	76347.8	90692.4	89690.6	85302.9	85731.2	92130.8
P01857	IGHG1_HUMAN	IGHG1	Immunoglobulin heavy constant gamma 1 (Ig gamma-1 chain C region) (Ig gamma-1 chain C region EU) (Ig gamma-1 chain C region KOL) (Ig gamma-1 chain C region NIE)	25323.7	22583.3	22431.3	52534.5	40134.4	40932.5	96044.4	91002.7	89181.6	101301	99608.1	101408	97229.2	116671	112064	18460.1	25158.9	23415.7	41811.5	45550	44308.2	86226.8	80657.4	92208.3	126367	103647	107691	131153	121780	130172	71432.6	107616	108906	112756	107694	105795
P01859	IGHG2_HUMAN	IGHG2	Immunoglobulin heavy constant gamma 2 (Ig gamma-2 chain C region) (Ig gamma-2 chain C region DOT) (Ig gamma-2 chain C region TIL) (Ig gamma-2 chain C region ZIE)	79451	14909.6	20499	75704.9	18813.3	25644.9	108857	15048.9	29098.4	78890.5	20077.6	26995.2	58776.5	25372.5	21004.2	37053.3	11326.7	17328.9	31378.3	12031.4	24714.3	27668.3	14438.2	28093	37989	14069.7	28791.4	26286.4	23383.8	23694.2	601202	160997	139310	648268	199647	173451
P01860	IGHG3_HUMAN	IGHG3	Immunoglobulin heavy constant gamma 3 (HDC) (Heavy chain disease protein) (Ig gamma-3 chain C region)	85888.4	82829	82925.9	91707	87359.6	91024.1	80001.3	81387.6	81486.9	70093.2	71497.6	69527.4	64744.6	66567.6	63020.7	82293	83551.8	87674	87414.1	88981.2	95929.9	80590.6	78527	82758.5	69827.1	71635.9	71218	64405.7	66016.3	64907.7	116817	79789.6	86129.4	109265	76369.9	76942.2
P01861	IGHG4_HUMAN	IGHG4	Immunoglobulin heavy constant gamma 4 (Ig gamma-4 chain C region)	98370	99986.1	89412.3	84383.9	86681.2	86761	60381.9	63351	61416.3	72287.5	72584	71218.5	76527.9	86909.1	79108.3	110058	92658	113774	92200.8	94929.1	98832.7	65819.6	61260.9	61922.9	67073.1	70430.2	64860.9	72723.4	78117.3	75539	85272.4	71678.1	67408.7	83481	77257.4	69533.3
P01871	IGHM_HUMAN	IGHM	Immunoglobulin heavy constant mu (Ig mu chain C region) (Ig mu chain C region BOT) (Ig mu chain C region GAL) (Ig mu chain C region OU)	39885.2	39867.1	38837.3	48083.3	47720.4	42455.4	106928	115496	127013	111213	117565	107332	119415	98619.4	130835	36275.6	38561.9	34857.3	42708.2	44521	43803.6	80375.7	97774.3	88430.5	81028.1	105625	96075.7	100222	101423	92809.2	49340.9	102797	89194.3	52707.9	98077.6	94734
P01876	IGHA1_HUMAN	IGHA1	Immunoglobulin heavy constant alpha 1 (Ig alpha-1 chain C region) (Ig alpha-1 chain C region BUR) (Ig alpha-1 chain C region TRO)	42729.9	50929	43102.5	79675.7	75696.1	77306.5	58592.4	50109.2	50231.4	91049.9	97314.5	82117.3	118099	105469	130495	47374.4	56340.6	40254.1	73644.2	96306.3	66300.6	45543.2	66952.6	47994.5	88528.1	121753	96728.5	117924	151555	109925	65648.7	77993.3	77318.9	79208.4	103879	78475.3
P01877	IGHA2_HUMAN	IGHA2	Immunoglobulin heavy constant alpha 2 (Ig alpha-2 chain C region) (Ig alpha-2 chain C region BUT) (Ig alpha-2 chain C region LAN)	78264.2	81521	82522.4	73517.3	71975.7	75417.8	87549.1	92326.1	88859	84116.4	82520.7	79903.4	77652.4	89786.6	84608.2	67002	67728.7	75358.9	70255.3	66948.2	71674.9	79908.1	74732.9	82383.2	73794.7	73048.6	76098.8	77902.9	76637.4	76178.6	91397.9	88213.8	83324.4	83630.1	85569.5	83429.3
P01889	HLAB_HUMAN	HLA-B	HLA class I histocompatibility antigen, B alpha chain (Human leukocyte antigen B) (HLA-B)	44988	48442	46327.1	51642.3	54901	50484.2	81334.6	76505.9	75427.7	100929	102860	96630.5	106770	108402	118851	46845.6	45251.7	46035.3	64296.7	62047.8	58971.5	68892.5	78831.7	78641	91872.6	97939.2	98711.7	99026.7	101077	107230	82934.5	88593	87263.2	96826	101911	85322
P01893	HLAH_HUMAN	HLA-H	Putative HLA class I histocompatibility antigen, alpha chain H (HLA-12.4) (HLA-AR) (MHC class I antigen H)	55561.2	53836.7	62711.3	64232.9	63757.9	75250.5	83477.5	79378.9	83191.9	92681.5	90494.6	97473.9	84801.6	97225.6	92534.3	51799	55011.8	58084.9	58439.2	65988.4	61812.7	72706.4	82301.5	79499.6	87995.1	96175.3	90868.5	79418.7	82901.3	78619.2	75343.1	100876	98546.5	96600.5	94091.1	101169
P01911	DRB1_HUMAN	HLA-DRB1	HLA class II histocompatibility antigen, DRB1 beta chain (Human leukocyte antigen DRB1) (HLA-DRB1)	67583.3	63491	69124.3	81863.2	80831.8	90409.4	93332.4	91583.9	98606.1	76528.6	85576	85211.6	90787.3	75561.6	80404.7	54991.5	54464.4	46338	77437	86886.4	65883	82034.9	95398.9	81861.3	79162.1	85327.6	77310.1	72053.9	79133.7	77516.9	66730.8	94158.4	91007.9	80618.2	78642.5	85374.1
P02042	HBD_HUMAN	HBD	Hemoglobin subunit delta (Delta-globin) (Hemoglobin delta chain)	38086.5	32953.9	44322.7	34549.5	34096.9	39112.3	98145.7	98210.1	116760	83255	97480.5	96582.6	150974	124295	129958	47405.9	34829.8	38714.3	44121.7	31621.1	34590.3	89273.6	111050	96522.4	74759.5	94969.4	81977	130028	107967	66410.3	67762.4	104046	82938.5	89348.4	103080	87124.1
P02533	K1C14_HUMAN	KRT14	Keratin, type I cytoskeletal 14 (Cytokeratin-14) (CK-14) (Keratin-14) (K14)	38443.3	24839.3	43777.5	30237.3	37354.7	36233.7	74227.1	83269.3	73638.7	79791.4	103102	77741.5	91745.1	119460	96185.1	15533.2	26258.8	25926.7	40014.8	53573.9	39536.3	97704.8	117669	104275	116715	126400	107194	132405	147715	139546	42469.6	99042.8	98748.4	68483.8	114736	111734
P02534				86841.1	88251.4	82598.1	97904.1	102379	91476.2	77576.8	77734.8	74274	73231.8	75431.1	74217.9	69924.5	76796.1	67393.3	87978.7	82225.6	89394.4	98079.8	91924	95528	74660.2	68473.1	74251.8	75091.4	67873	71771.1	70624.2	72022.4	68166	73151.4	69230.4	71320.2	76565	63209.5	69042.2
P02538	K2C6A_HUMAN	KRT6A	Keratin, type II cytoskeletal 6A (Cytokeratin-6A) (CK-6A) (Cytokeratin-6D) (CK-6D) (Keratin-6A) (K6A) (Type-II keratin Kb6) (allergen Hom s 5)	37873	32933.3	31289.1	47835.9	41255.8	40130	81286.6	79372.5	79623.6	90556.3	85144.3	85824.1	97067	99366.1	102835	36561.7	40978.8	35927.8	42757.3	53042.3	45098.5	78772.9	86840.8	83217.7	91492.1	95296.6	94738	98390.2	109225	110931	92464.8	135370	104141	106597	134995	112974
P02545	LMNA_HUMAN	LMNA	Prelamin-A/C [Cleaved into: Lamin-A/C (70 kDa lamin) (Renal carcinoma antigen NY-REN-32)]	97733.2	152260	125907	65224.7	61651.7	67316.4	69647	68289	63056.5	75058.9	68981.7	64566.2	98582	74695.9	97684.5	121600	124694	123365	67675.3	55229	61525.8	66256.8	72788	72976.2	80374.6	70667.7	75299.5	101575	65875.7	89647.3	37606.8	62750.1	36646.4	58433.6	67009.2	46607.3
P02549	SPTA1_HUMAN	SPTA1	Spectrin alpha chain, erythrocytic 1 (Erythroid alpha-spectrin)	47958.4	47224.3	58475.4	63848.4	68299.1	74764.5	89299.9	85330.6	96357.1	78786.9	77788.8	86145.2	63694.5	68383.4	71883.6	52316.9	53774.2	49872	68764	73196.5	63126.7	94510	94672.9	86795.3	86773.7	78137.2	76556.4	69662.3	71301.4	60750.3	83863.6	118223	113469	117475	109486	104766
P02647	APOA1_HUMAN	APOA1	Apolipoprotein A-I (Apo-AI) (ApoA-I) (Apolipoprotein A1) [Cleaved into: Proapolipoprotein A-I (ProapoA-I); Truncated apolipoprotein A-I (Apolipoprotein A-I(1-242))]	61270.9	64396.3	56832.4	72300.8	72853	57579.3	45655.9	49149.6	41673.8	81013.7	78167.5	75735.5	115117	103773	105337	78105.6	68761.3	64643.2	84451.2	84237.1	87734.5	51370.7	50936.6	55526.6	75367.6	92644.9	84470.7	107143	104938	114088	97470.3	69204.4	88979.5	72335.5	106254	82587.9
P02652	APOA2_HUMAN	APOA2	Apolipoprotein A-II (Apo-AII) (ApoA-II) (Apolipoprotein A2) [Cleaved into: Proapolipoprotein A-II (ProapoA-II); Truncated apolipoprotein A-II (Apolipoprotein A-II(1-76))]	51463.5	45506.9	45339.8	69391.5	66625.5	69380	95394.1	97841.9	88681.5	93651.4	96809	93295.7	71020.6	83243.7	69326.9	38984.2	46400.4	39597.8	59855.6	69208.1	67384.3	82289.1	81881.5	83183.5	81488.9	83822.6	79901	69026	78613.2	68119.6	78042	118535	105972	113909	111975	102027
P02656	APOC3_HUMAN	APOC3	Apolipoprotein C-III (Apo-CIII) (ApoC-III) (Apolipoprotein C3)	56925.6	62020.6	57102.9	74075.6	69467	72089.5	69171.8	72171	69657.7	68411.6	75484	75489	72529.9	74836.4	76078.2	54345.3	58204.1	52824.7	60776	65735.5	67180.7	61449	70077.8	76816.5	64385	70544.7	75837.2	64914.6	69680	85422.1	174570	107417	101066	169017	105753	92486.1
P02662		CSN1S1		51419.6	56361.5	53270.3	65169.1	62724	62958.4	86659.1	89920.2	85903	83529.2	88378.6	87572.6	79767.1	85542.5	85294.6	59137.5	56002.6	52739.9	62996.8	63645.8	62144.6	84770.5	92356.1	85026.9	80078.4	92415	80344.7	79136.5	92483.8	77573.5	79306.6	97145.1	92088.4	85278.5	97249.7	93336.7
P02663		CSN1S2					371113	288067	348550	215783	292495	217583		146655	119681						84650.1	299843	393072
P02666		CSN2		60517.7	67803.7	62899.5	64473	62281.8	70085	89677.9	79081.4	86523.3	85398.1	84338.6	73242.3	88306.2	83926.7	84995.6	72532.6	58557.5	61620.3	73852.7	61682.5	64436	97832.5	72983.6	84985.9	77312	79737.6	78407.9	99826.5	99641.5	96078.9	77171.9	85227.8	67927.4	79971.6	64959.6	63877.2
P02668		CSN3		85473.3	77491.9	69923.2	90355.6	85428.1	84523	78464	79999.2	68011.3	71302.4	62803.5	70863.8	79529.7	70476.2	61731.3	91584.1	88373.5	78026.6	100116	86387.9	96554	89746.6	78712.7	92069	77435.2	74968.4	77700.8	68921.4	67461.5	53021.7	62595.3	71542.8	76927.9	71302.1	59342.7	61663.6
P02671	FIBA_HUMAN	FGA	Fibrinogen alpha chain [Cleaved into: Fibrinopeptide A; Fibrinogen alpha chain]	84820.6	94468.6	69978.2	55223.1	56229.8	50473	48586.3	64705	51063.5	81115.7	71743	70434.9	84273.6	87793	91582.8	107359	101940	122629	67277.7	73971.9	62618.8	67664.8	80302.5	60103.8	70190.1	92493.3	66884.8	88411	95253	91543.7	77858.4	67088.2	83515.3	74337.6	68085.6	77238.3
P02675	FIBB_HUMAN	FGB	Fibrinogen beta chain [Cleaved into: Fibrinopeptide B; Fibrinogen beta chain]	70123.8	68190.8	73450	77619.6	68355.3	73757.8	84290.9	80458.6	83756.7	76284.1	76198.3	77716.5	67328.2	75857.8	80343	71530	62669.6	63994	73746.9	60087.5	72284.9	79124.7	73980.1	83330.5	72003.7	75612.6	75005.4	68722	74162.7	72271.3	95945.8	86210.6	80296.6	96720.6	84064.6	83192.7
P02679	FIBG_HUMAN	FGG	Fibrinogen gamma chain	35167.7	33408	32942.6	61064.5	55228.2	50577.4	97125.8	96184.5	103323	108356	120000	105060	86580.2	102320	118441	35144.5	29145.1	26784.7	34948.1	59205.3	53628.3	72926.9	86195.6	80684	71029.6	90430	91125.3	55102.2	84638	68978.4	71115.9	115662	95629.7	80142.7	116585	113225
P02730	B3AT_HUMAN	SLC4A1	Band 3 anion transport protein (Anion exchange protein 1) (AE 1) (Anion exchanger 1) (Solute carrier family 4 member 1) (CD antigen CD233)	4674.23	4951.16	5430.19	12186.6	12162.7	11635.9	122780	111421	109384	140673	136440	128312	132539	143284	104371	6042.63	7005.96	8327	13712.7	17388.7	18780.8	103087	112720	105089	110668	128073	123095	106527	159560	126514	49351.1	83109.7	66898.8	66791.8	68379.8	73864.4
P02749	APOH_HUMAN	APOH	Beta-2-glycoprotein 1 (APC inhibitor) (Activated protein C-binding protein) (Anticardiolipin cofactor) (Apolipoprotein H) (Apo-H) (Beta-2-glycoprotein I) (B2GPI) (Beta(2)GPI)	72466.8	67207.6	78207.7	72121.6	67300.4	71330.2	80895.7	76085.5	80242.6	79959.5	76583.9	76889.1	80172	86851.3	77180.2	81828.1	74923.2	71250.4	64497.5	64668.2	62829.7	74390.2	75747.9	77380.4	73561.6	77307.4	76532.6	73143.6	81857.5	77747	80848.4	82523.6	82298.5	75298.6	80184.1	80073.4
P02763	A1AG1_HUMAN	ORM1	Alpha-1-acid glycoprotein 1 (AGP 1) (Orosomucoid-1) (OMD 1)	48002.8	44979.3	44639	61728.9	61086.5	58384.9	76699.9	69411.1	71388.6	90498	92029	86407.7	100356	100780	101561	48716.6	55462.1	46741.2	64107.4	68288.6	64126.9	73798.4	75943.9	79605.5	93977.6	93991.3	96870	117752	107180	106237	44564	76820.5	69351.3	65226.5	89171.4	85163
P02765	FETUA_HUMAN	AHSG	Alpha-2-HS-glycoprotein (Alpha-2-Z-globulin) (Ba-alpha-2-glycoprotein) (Fetuin-A) [Cleaved into: Alpha-2-HS-glycoprotein chain A; Alpha-2-HS-glycoprotein chain B]	65376.8	62256.7	73778.7	64159.6	65724.9	66737.9	76970	79030.7	82334	75407.5	80958.5	81512.7	79617.2	76549.2	79809.8	51785.5	70257.9	64712.1	53132.7	72503.3	60597	67779.5	89388.9	83236.2	71707.4	85262.6	77968.3	78459.4	81281.6	79540	84939.4	104012	89762.1	77327	92780.9	84116.3
P02766	TTHY_HUMAN	TTR	Transthyretin (ATTR) (Prealbumin) (TBPA)	65333.9	52116.2	75701.4	30406.1	33926.3	43259.5	71872.6	47050.9	61988	118502	108073	107246	149006	148582	170753	71668.5	65341.2	67050.5	34260.1	23479.2	26271.1	34037.2	39226.5	39590.2	87774.6	106894	102986	118288	142162	127578	11352	67508.9	20567.6	86363.5	93730.1	79198.7
P02768	ALBU_HUMAN	ALB	Albumin	62779.2	73325.1	91985	34877.5	40954.6	49137.3	84875.1	77245.8	88524.6	92368.9	86169.2	93014.2	139129	89375	107699	72057.7	55313.8	88992	43414.6	29406.2	55658.6	67894.3	80346	87022.5	98685	93105.7	99485.4	111886	104935	92375.8	21123.4	73573.4	53108.6	40373.8	71038.8	60275.9
P02769		ALB		48736.2	77578.9	57942.7	58672	72884.4	57673.8	62238.2	75609.4	61530.8	60259.8	76889.6	60785	56235.1	71551.4	62226.3	86308.9	86073.6	81015.5	73821.2	84519.5	75611.3	85422	87886.1	75962.8	72895.6	80486.1	73575.9	71830.9	93851.9	92606.7	83328.7	93351.4	82847.6	68240.5	104321	93015.6
P02774	VTDB_HUMAN	GC	Vitamin D-binding protein (DBP) (VDB) (Gc protein-derived macrophage activating factor) (Gc-MAF) (GcMAF) (Gc-globulin) (Group-specific component) (Gc) (Vitamin D-binding protein-macrophage activating factor) (DBP-maf)	58232.5	55491.9	55213.1	103555	104007	102067	76441.4	78660.9	73664.2	86826.7	89694.9	73001	88903.7	88612.6	73321.6	51976.2	52753.7	49447.6	81301.7	99655.6	79809.6	69423.2	82134.2	63213.2	70824	85990.6	60618.9	64778	104095	55192.7	84891.8	71363.6	81320.3	55673.8	60919.9	71732.9
P02775	CXCL7_HUMAN	PPBP	Platelet basic protein (PBP) (C-X-C motif chemokine 7) (Leukocyte-derived growth factor) (LDGF) (Macrophage-derived growth factor) (MDGF) (Small-inducible cytokine B7) [Cleaved into: Connective tissue-activating peptide III (CTAP-III) (LA-PF4) (Low-affinity platelet factor IV); TC-2; Connective tissue-activating peptide III(1-81) (CTAP-III(1-81)); Beta-thromboglobulin (Beta-TG); Neutrophil-activa…	53696.6	55278	54585.8	71628.7	71461	77522.3	79686.6	81502	85565.3	80938.4	85575	84025.5	90454.4	88965.8	88286.2	47296.4	45698.1	56066.4	63119.3	63608.3	72387.2	75907.3	85773.3	76083.7	72240.3	76532.4	76179.9	69253.8	74513.4	76838.9	71426.4	97960.5	76976.7	78946.4	98945.7	84750
P02776	PLF4_HUMAN	PF4	Platelet factor 4 (PF-4) (C-X-C motif chemokine 4) (Iroplact) (Oncostatin-A) [Cleaved into: Platelet factor 4, short form (Endothelial cell growth inhibitor)]	30734.7	38633.5	21086.6	8980.31	8462.54	7952.83	96064.5	94183.8	102646	149419	131636	144445	144202	127244	177047	14755.9	21999.3	43549.4	13541.8	7058.18	12196.2	72664.6	51696.7	82013	143639	82681.8	149913	129666	77705.2	145842		78793	72452.6	28138.4	76604.4	100312
P02786	TFR1_HUMAN	TFRC	Transferrin receptor protein 1 (TR) (TfR) (TfR1) (Trfr) (T9) (p90) (CD antigen CD71) [Cleaved into: Transferrin receptor protein 1, serum form (sTfR)]	79403.2	78072.9	74541.4	77948.3	74359.7	74496.8	83960.9	83939.3	81356.3	73274.4	73544.4	72598.6	75122.2	73919.4	67391.8	78231.6	76236.8	73163.6	75192.5	78136	71693	79948.1	80493.4	82880.1	71398.5	68774.2	63869.7	67325	65640.1	58215.7	79982.3	76609.2	78013.2	78233	67574.5	70101.9
P02787	TRFE_HUMAN	TF	Serotransferrin (Transferrin) (Beta-1 metal-binding globulin) (Siderophilin)	84128.8	31507.7	48034.2	58276.9	21405.8	35602.5	62555.6	29896.5	40025.4	65329.8	33959.8	37601.3	68077.4	33074.7	48099	32717.9	22714.2	30255.7	21095.5	16152.7	25757.2	21435.1	23680	24976.5	30324.3	26213	32038.5	28763.7	28570.5	32307.9	436523	143151	90161.4	680469	137431	101027
P02788	TRFL_HUMAN	LTF	Lactotransferrin (Lactoferrin) (EC 3.4.21.-) (Growth-inhibiting protein 12) (Talalactoferrin) [Cleaved into: Lactoferricin-H (Lfcin-H); Kaliocin-1; Lactoferroxin-A; Lactoferroxin-B; Lactoferroxin-C]	41430.7	31524.3	38353.1	56421.1	52221.5	54375.5	89171.6	95689.8	98178.3	92525.5	102263	96821.1	94188.1	104209	97157.3	41316	38858.7	37758.3	51827.5	53409.2	55102.2	85406.4	91680.9	89584.1	96098	98947.4	95497.4	88650.2	100977	95057.8	72491.8	68061.9	76422.3	50479.3	66224.6	81695.1
P02790	HEMO_HUMAN	HPX	Hemopexin (Beta-1B-glycoprotein)	41927.9	53290.9	52446.5	53620.8	52675.2	52304.5	79153.4	88595.8	80675.6	87804.9	86620.6	83113.5	110789	105018	123995	66381.6	52106.2	53797.9	44582.8	49935.9	48657.3	84913.6	81125.1	81079.1	92319.3	71832.4	91422.6	115548	88403.3	123271	52568.3	64526.5	69747.1	59895.7	64044.1	67859.9
P02792	FRIL_HUMAN	FTL	Ferritin light chain (Ferritin L subunit)	61527.5	57339.5	58911.9	82255.9	62786.1	72257.8	63906.9	63633.8	67429.2	67725.4	59321.7	66745.3	70190.9	62534.4	55612.7	64387.9	47493.9	61302.5	68512	89202.4	73189.2	80776.3	70618.2	68609.9	70839.2	64980.5	65180.6	66232.1	64710.7	61581.3	154321	100921	97533.6	142792	98070.4	87793.6
P02794	FRIH_HUMAN	FTH1	Ferritin heavy chain (Ferritin H subunit) (EC 1.16.3.1) (Cell proliferation-inducing gene 15 protein) [Cleaved into: Ferritin heavy chain, N-terminally processed]	49008.3	40215.6	56262.5	56225.5	51269.9	64302.2	56341.5	48363.5	54274.4	48474.9	54093.5	59188.5	39780.5	52817.3	47838.7	56408.7	44397.7	55513.8	61376.9	49165.9	63902	49608.2	41600.6	51982.9	56347	51023.1	56838	46461.7	49169.6	40369.3	189169	207295	158009	189706	202854	170176
P03928	ATP8_HUMAN	MT-ATP8	ATP synthase protein 8 (A6L) (F-ATPase subunit 8)	60502.7	64608.7	65942.3	90842.9	82707.2	91215.1	79170.8	88560.1	81264.2	70721	69352.9	63262.8	59662.5	63681.9	54645.8	60629.8	70501.2	60506.4	84192.5	104549	88903.3	82812.8	83516.5	78884	65057.7	73868.8	64451.6	58676.1	58667.7	58235.7	91943.1	82791.7	78901.1	80349.4	69300.1	74241.9
P03973	SLPI_HUMAN	SLPI	Antileukoproteinase (ALP) (BLPI) (HUSI-1) (Mucus proteinase inhibitor) (MPI) (Protease inhibitor WAP4) (Secretory leukocyte protease inhibitor) (Seminal proteinase inhibitor) (WAP four-disulfide core domain protein 4)	46782.9	25572.6	31764.1	47338.1	42900.1	50397.2	73037.3	69688.4	66186.1	74054.4	75600.9	82540.4	92510.2	95890.9	78123.3	29970.9	22909.7	57808.2	57413.2	44118.1	42224.1	89981.6	116758	76065.7	87515.6	116162	77363.4	117534	134204	112470	67068.1	105667	62485.8	64643.6	119758	88992
P04004	VTNC_HUMAN	VTN	Vitronectin (VN) (S-protein) (Serum-spreading factor) (V75) [Cleaved into: Vitronectin V65 subunit; Vitronectin V10 subunit; Somatomedin-B]	51028.1	42874.8	40071.7	134965	122396	107988	75733.6	80259.9	77956.2	62106	71320.4	65108.9	66476.3	63924.5	67627	31766.2	51214.4	36445.6	108557	109962	110834	75634.5	77277.2	80539.8	54933.3	66763.5	64726.2	50674	53335.1	56623.7	94196.4	79691	93925.8	72059.3	69407.7	69995.2
P04040	CATA_HUMAN	CAT	Catalase (EC 1.11.1.6)	51894.8	48813.2	56274.3	57249.4	47392.7	60925.2	58808.6	51184	59502.6	89191.2	86671.7	82148.4	93392.4	87337	84907.5	55798.9	50879.8	51826.8	60696.6	62976.9	57654.2	51536.4	53060.1	52684	71061	83483.6	86884.4	68502.7	87386.3	82280.4	59320.8	131867	94109.7	86895.9	151694	119952
P04062	GBA1_HUMAN	GBA1	Lysosomal acid glucosylceramidase (Lysosomal acid GCase) (EC 3.2.1.45) (Acid beta-glucosidase) (Alglucerase) (Beta-glucocerebrosidase) (Beta-GC) (Beta-glucosylceramidase 1) (Cholesterol glucosyltransferase) (SGTase) (EC 2.4.1.-) (Cholesteryl-beta-glucosidase) (EC 3.2.1.-) (D-glucosyl-N-acylsphingosine glucohydrolase) (Glucosylceramidase beta 1) (Imiglucerase) (Lysosomal cholesterol glycosyltransf…	66231.9	67841.1	69922.7	67796.1	60181.1	62327.6	62315.4	58791.8	61351.3	73467.7	69282.2	66849.6	88133.4	75542	86380.9	87531.2	70514.5	81794.4	72597.6	64838.2	77131.5	71743.4	65209.7	68570.9	83584	79309	82737	94765.1	90534.3	91813	71672.2	65051.6	62761.4	69967.8	75496.5	69687.5
P04066	FUCO_HUMAN	FUCA1	Tissue alpha-L-fucosidase (EC 3.2.1.51) (Alpha-L-fucosidase I) (Alpha-L-fucoside fucohydrolase 1) (Alpha-L-fucosidase 1)	42885.7	43360.3	36036.3	59346.9	58678.9	55613.9	71338.4	75644.5	69714.1	83540	81394.3	78129.3	71671.8	92874.8	76425.4	40959.8	36526.3	47398.5	55626.8	50448.5	55298.4	74376.5	71349	77028.3	77089.7	83997.9	78413.6	74651.5	71083.2	75795.1	107969	114158	91153	128277	109987	106427
P04075	ALDOA_HUMAN	ALDOA	Fructose-bisphosphate aldolase A (EC 4.1.2.13) (Lung cancer antigen NY-LU-1) (Muscle-type aldolase)	97909.5	106292	91531.5	97862.4	104486	89415	52861.7	59209.1	49695.5	48923.3	54268.6	46039.1	30852.3	44590.4	31331.1	122177	139202	112866	117639	126479	121530	67581.1	79810.7	64305.1	59949	73488.6	58970.5	52303.9	53633.4	47080.6	66651.2	52124.7	54858.4	49688.1	42902.6	51173.7
P04080	CYTB_HUMAN	CSTB	Cystatin-B (CPI-B) (Liver thiol proteinase inhibitor) (Stefin-B)	82192.4	84978.3	88223.5	65994	62454	62272.4	59553.6	67244.8	55454.3	65816.3	65068.2	59431.3	75497.1	75738.4	73074	104314	89907.7	87531.9	82223.3	69449	77732.2	75209.6	64340.8	71366.9	76275.4	67615.8	67676.3	75599.8	78059.3	80486.6	75266	60512.2	66329	75601.4	64573.8	66536
P04083	ANXA1_HUMAN	ANXA1	Annexin A1 (Annexin I) (Annexin-1) (Calpactin II) (Calpactin-2) (Chromobindin-9) (Lipocortin I) (Phospholipase A2 inhibitory protein) (p35) [Cleaved into: Annexin Ac2-26]	70103.9	76186	72753.5	69649.5	72688.3	62946.5	67638.5	71547.1	70070.1	68831.1	73174.1	68663.3	59512.9	54516.8	56128.7	88017.4	98635.7	77627.6	69465.1	84977.1	73086.6	65647.9	68428.5	71632	70749	76393.7	80814.8	62961.5	69233.5	64484.9	72213.7	75962.2	87401.2	79328.5	76274.7	88896.1
P04150	GCR_HUMAN	NR3C1	Glucocorticoid receptor (GR) (Nuclear receptor subfamily 3 group C member 1)	50423.6	45786	46208.2	57909.4	52696.1	52429.5	80197.5	79632.1	82759.4	78103.7	79397.2	79122.3	72598.9	76804.6	76226.4	51444.9	49705	53866.2	55153.3	58192.3	57479.9	78920.4	79878.6	87728.5	78886.8	81934.8	82484.1	75403.7	72134.5	83299.4	71774.9	99106.1	95656.4	89192.8	100670	96139.5
P04179	SODM_HUMAN	SOD2	Superoxide dismutase [Mn], mitochondrial (EC 1.15.1.1)	31516.5	40118.2	33343.8	44750	41750.5	45805.3	79994.9	86863.2	85235.9	81197.9	89023.6	86214.4	70579.8	81639.3	90382.6	37721.8	36987.6	34926.3	40594.4	47718.4	41406.7	76873.2	99051.3	80127.6	76579	101364	84976.5	81099.1	104611	88428.4	67271.3	108292	101731	87477.8	113673	105923
P04181	OAT_HUMAN	OAT	Ornithine aminotransferase, mitochondrial (EC 2.6.1.13) (Ornithine delta-aminotransferase) (Ornithine--oxo-acid aminotransferase) [Cleaved into: Ornithine aminotransferase, hepatic form; Ornithine aminotransferase, renal form]	89336.1	94478.1	101976	85332.9	88532.7	89503.3	72354.1	78670.1	77138.7	68205.5	67888.6	71656.8	60907.7	60384.7	56303.4	84495.4	85055	90353.9	81130.4	76781.2	81001.2	68538.3	70599.5	69950.9	67295.3	70947.6	65151.2	59237.9	62645.7	56291.9	65122.4	55133.3	64061.9	61723.2	49895.9	56727.3
P04196	HRG_HUMAN	HRG	Histidine-rich glycoprotein (Histidine-proline-rich glycoprotein) (HPRG)	120904	68909.8	122157	75119.6	43353.7	78777.3	58632.1	37992.5	61633.6	54877.7	42358.6	60534.8	66098.7	67403.4	76423.3	130426	155499	92391.5	75594.7	80818.6	61453.3	56824.9	63814.4	44094.9	54851.2	65206.5	43576.4	56880.9	56364.5	59410.1	105090	77936.4	76148.4	80625.7	68073.1	64151.5
P04233	HG2A_HUMAN	CD74	HLA class II histocompatibility antigen gamma chain (HLA-DR antigens-associated invariant chain) (Ia antigen-associated invariant chain) (Ii) (CD antigen CD74) [Cleaved into: Class-II-associated invariant chain peptide (CLIP)]	121546	110483	104209	83347.6	79606.8	83384.8	54642.5	63015	54599.9	47541.6	50362.2	47653.2	65988.6	61986.8	56685.1	116027	101660	114159	89916.2	77772.7	86852.2	65446.4	53182.1	60059	56528.8	52135	53858.6	65467.2	60890	80869.5	89405	52522.3	62619.2	69477.6	55963.7	50452.6
P04259	K2C6B_HUMAN	KRT6B	Keratin, type II cytoskeletal 6B (Cytokeratin-6B) (CK-6B) (Keratin-6B) (K6B) (Type-II keratin Kb10)	39792.5	35538.1	43153	44391.3	39124.5	44683.8	72733.2	72754.8	79863.8	84309	81237.5	77451.6	86893.7	87809.9	90251.8	40842	41096.1	34389.8	46358.1	46647.6	46516.2	66001.5	77682.3	64433.4	67805	92031.6	77596.2	74587	87426.9	77988	138746	88594.2	63370	233389	82631.1	67646.8
P04264	K2C1_HUMAN	KRT1	Keratin, type II cytoskeletal 1 (67 kDa cytokeratin) (Cytokeratin-1) (CK-1) (Hair alpha protein) (Keratin-1) (K1) (Type-II keratin Kb1)	40540.8	31871.4	38240	76425.6	59560.8	63151.7	148595	109075	110043	141694	107891	108652	148493	119450	107995	31181.6	18739.6	18694.5	56615	35395.3	35804.6	93701.1	64435.4	87498.7	94883.6	62221.9	86582	116170	63798	83109.2	28084	36451.4	47086.7	36056.1	44587.6	40290.4
P04279	SEMG1_HUMAN	SEMG1	Semenogelin-1 (Cancer/testis antigen 103) (Semenogelin I) (SGI) [Cleaved into: Alpha-inhibin-92; Alpha-inhibin-31; Seminal basic protein]	79646.7	74650.6	87862.2	84835.5	71146.1	74367.7	62405.5	57303.5	61351.7	64520.1	69495.9	60968.3	75188	78582	70634.3	97512.6	76066.8	84592.5	86964	70998.1	79454.4	75582	57275.4	38835.4	50395	78171.4	58766.4	74305.7	64710.1	75224.7	107234	39605.6	64589	87244	76401.8	74255.1
P04350	TBB4A_HUMAN	TUBB4A	Tubulin beta-4A chain (Tubulin 5 beta) (Tubulin beta-4 chain)	45133.4	42052.9	37271	62917.4	57269.2	58262.6	71093.9	59084.5	73903.9	34121.5	28712	60979.8	190707	216479	153223	41597.7	35024.6	39526.7	66354.8	59481.6	67332.6	87890.1	65804.6	71855.6	53235.4	51464.7	50586.3	72396.9		257371	89200.9	73261.1	93109.7	60688.3		57398.5
P04406	G3P_HUMAN	GAPDH	Glyceraldehyde-3-phosphate dehydrogenase (GAPDH) (EC 1.2.1.12) (Peptidyl-cysteine S-nitrosylase GAPDH) (EC 2.6.99.-)	38557.8	47591.3	39595.8	59284.2	63776.3	55871	97299.5	96872.1	91402.4	91033.5	99281.7	89875.7	81466.1	84535.5	71440.8	21919.8	42693.5	24713	52409.5	54580.9	42219.7	95901.2	89966	103068	94286	90232.8	100644	92123	76351.7	90354.8	53223.6	68313.6	77034.8	74359.7	62815	69207.6
P04424	ARLY_HUMAN	ASL	Argininosuccinate lyase (ASAL) (EC 4.3.2.1) (Arginosuccinase)	32809.2	33975.8	34474.8	31727.3	28929.7	28190.9	42900.3	46656.6	38859.7	127417	112817	139431	125201	135151	136474	31801.7	32354.1	26727.4	34567.7	29452.1	30019.7	46343.5	50938.8	52530.8	102560	111573	111393	99140.9	127221	123368	53744.8	83241.3	56758.4	66653.5	118382	93766
P04439	HLAA_HUMAN	HLA-A	HLA class I histocompatibility antigen, A alpha chain (Human leukocyte antigen A) (HLA-A)	80540.8	68212.9	78394.7	122317	109158	125391	82039.3	81700.7	90110.9	82887	74998.1	89580.1	57207.5	57503.6	63198.1	54445.8	37332.6	56014.6	85290.5	55152	90538.2	69756.3	41451.9	66682.5	63185.5	35597.2	54914.7	50040.6	32383.6	41072.6	102856	75603.4	72386	88326.5	76369.7	61803.4
P04632	CPNS1_HUMAN	CAPNS1	Calpain small subunit 1 (CSS1) (Calcium-activated neutral proteinase small subunit) (CANP small subunit) (Calcium-dependent protease small subunit) (CDPS) (Calcium-dependent protease small subunit 1) (Calpain regulatory subunit)	20688.9	24873.8	18914.5	25190.3	22522.4	20965.3	100504	101082	100361	120713	126431	113110	120942	105826	138401	19742.6	19082.2	18101.7	16855.2	27590.9	32639.4	75362.4	87101.2	80992.4	87337.8	103537	90112	63443.6	105824	47149.6	64309.4	111442	79674.9	72725.4	111251	96647.9
P04746	AMYP_HUMAN	AMY2A	Pancreatic alpha-amylase (PA) (EC 3.2.1.1) (1,4-alpha-D-glucan glucanohydrolase)	83624.3	89180.6	83645.5	75093.2	73385.5	72531.5	63380.5	65348.4	61958	61629.5	67117.8	56191.4	55815.5	61137.7	52938.9	85408.4	77868.9	82942.4	72107.4	73754.4	75218.9	66141.1	68895.7	64738.4	64769.7	65790.7	62475.9	66779.2	66222.5	58396.1	101586	71773	74908.5	102267	73872.7	69795.6
P04792	HSPB1_HUMAN	HSPB1	Heat shock protein beta-1 (HspB1) (28 kDa heat shock protein) (Estrogen-regulated 24 kDa protein) (Heat shock 27 kDa protein) (HSP 27) (Heat shock protein family B member 1) (Stress-responsive protein 27) (SRP27)	67294.3	55949.2	69349.2	93773.6	85370.9	95111.4	73628.2	78400.1	77630.9	68672.6	70141	64816.2	55555.5	61160.2	55160.9	66303.3	74039.2	57325.4	91804.2	102498	87640.3	79000	81046.6	75172.1	73131.3	76902.6	60881.5	62163.6	63657.6	52594.4	73814.7	63490.1	74544.4	51605.6	64607.5	61739.6
P04839	CY24B_HUMAN	CYBB	Cytochrome b-245 heavy chain (EC 1.-.-.-) (CGD91-phox) (Cytochrome b(558) subunit beta) (Cytochrome b558 subunit beta) (Heme-binding membrane glycoprotein gp91phox) (NADPH oxidase 2) (Neutrophil cytochrome b 91 kDa polypeptide) (Superoxide-generating NADPH oxidase heavy chain subunit) (gp91-1) (gp91-phox) (p22 phagocyte B-cytochrome)	154678	172203	168384	66110.1	62952.8	78648	29035	20067.2	29080	50703	46740.4	46701.5	62150.3	50833.6	57590	183063	146972	147050	69517.6	48788	66733.3	43637.6	59849.4	31847.7	42699.5	52465.8	46546.5	53936.9	55630.4	58564.4	28380.7	55277.7	42377.9	74998.7	81711.6	72476.5
P04843	RPN1_HUMAN	RPN1	Dolichyl-diphosphooligosaccharide--protein glycosyltransferase subunit 1 (Dolichyl-diphosphooligosaccharide--protein glycosyltransferase 67 kDa subunit) (Ribophorin I) (RPN-I) (Ribophorin-1)	66663.3	73709.9	67129.9	67172.9	64843.4	62570.6	63789.6	66086.5	63353.8	68994.3	68336.9	68873.3	68027.9	73684.8	71364	78208.4	69272	70067.7	67239.9	67338.2	66367.1	67785	71725.9	69507.7	68255.1	74351.9	70436.2	69478.9	71768.9	77624	77476	82709.1	82196.2	77533.5	77727.3	83526.5
P04844	RPN2_HUMAN	RPN2	Dolichyl-diphosphooligosaccharide--protein glycosyltransferase subunit 2 (Dolichyl-diphosphooligosaccharide--protein glycosyltransferase 63 kDa subunit) (RIBIIR) (Ribophorin II) (RPN-II) (Ribophorin-2)	72300.4	70656.3	77104.5	76364.4	71319	82453.7	76439.8	75616.2	84451.4	71072.3	68710	75820.2	65124.7	57938.4	71646.4	64491.8	70454	65845.9	58410	73696.6	54410.5	62380.3	70797	60622.8	60599.8	71351	57267.1	54354.9	61804.4	53669.8	80762.7	87884.6	83289.9	84595.6	91232.4	84190
P04899	GNAI2_HUMAN	GNAI2	Guanine nucleotide-binding protein G(i) subunit alpha-2 (Adenylate cyclase-inhibiting G alpha protein)	39694.2	25011.7	29580.4	56249	19166.3	28315	36250.3	32882.2	26182.9	44779.2	21237.7	18991	32784.8	13672.5	9380.09	24438.7	24792.5	40247.4	27708.9	19085.4	33242.8	17958.6	15752.9	27810.4	39930.4	10607.8	15377.8	33092.4	17383.6	12728.1	636052	115693	133836	588423	67559.4	205722
P05023	AT1A1_HUMAN	ATP1A1	Sodium/potassium-transporting ATPase subunit alpha-1 (Na(+)/K(+) ATPase alpha-1 subunit) (EC 7.2.2.13) (Sodium pump subunit alpha-1)	38338.7	45529.8	36650.1	38697.2	36840.3	39216.6	72773.8	72419	76294.4	91841.3	85254.1	89754.6	90708.3	103137	98912	25760.1	32992.6	31882.1	40395.7	38489.2	35704.3	72630.7	76150.2	75842.7	91603.2	90833.9	98550.6	101755	102530	110154	45884.4	91199.3	74486.8	77626.5	100006	91054.7
P05026	AT1B1_HUMAN	ATP1B1	Sodium/potassium-transporting ATPase subunit beta-1 (Sodium/potassium-dependent ATPase subunit beta-1)	72758.4	65984.4	71941.9	80381.1	71153.7	76815.4	78329.2	73290.9	77744.6	69521.3	66582.6	73236.7	54996.3	60548.2	61933.1	56378.3	68519.6	60224.1	62670	75363.3	65220.5	66339.4	76430.5	70416.2	61717.4	71436.1	67441.1	52579.3	64945.3	55329	84999.6	83848	84833.7	78723.4	74086.5	81842.3
P05089	ARGI1_HUMAN	ARG1	Arginase-1 (EC 3.5.3.1) (Liver-type arginase) (Type I arginase)	50483.3	49147.4	41953	74269.2	80265.2	74452.9	66750.2	65831.8	67381.7	69809.8	81482.1	71324.3	68378.5	95700	76716.6	45715.1	59481.7	48645.2	75190.3	73216.6	74249.4	68268.5	62939.3	65849.1	78553.4	88456	73484	60836.4	72326.7	64027.8	60907.1	82492.9	78678	77631	80480	91422.4
P05090	APOD_HUMAN	APOD	Apolipoprotein D (Apo-D) (ApoD)	85567.8	81082.5	84258	75776.2	75960.2	79514.1	70937.2	69091	70993.3	70283.8	72423.1	75388.7	70454.8	73833.7	65254.9	74203.3	75416	73409.9	63668.2	67002.5	65825.2	63271.5	66953.8	60401.9	66582.3	68177.3	65245.8	61951.5	66153.4	69890.7	67151.5	66464	63798.8	62910.1	60458.5	65803.7
P05091	ALDH2_HUMAN	ALDH2	Aldehyde dehydrogenase, mitochondrial (EC 1.2.1.3) (ALDH class 2) (ALDH-E2) (ALDHI)	109877	25338.8	68132.8	84497	21584.7	43338.4	103678	26212.9	49682.6	90521.7	22557.8	44166.1	94401.5	17882.9	44514.4	9154.71	11609.6	18986.9	7985.17	9869.18	20125.1	11978	16394.5	29019.2	9916.91	15161.4	28108.1	10506	12991.1	12348	361051	164869	114547	498905	172293	119244
P05106	ITB3_HUMAN	ITGB3	Integrin beta-3 (Platelet membrane glycoprotein IIIa) (GPIIIa) (CD antigen CD61)	56759.4	61028.7	57237.1	67580.3	63467.5	66916	66252.3	57626.2	60183.9	69661.6	64810.5	66361.2	80029.8	75940.9	72785.6	56866.6	63796.8	57327.5	68804.9	72424	68211.6	66223.1	70582.8	63697.3	75355.4	79183.9	71193.8	80097.8	88880.6	89915.1	69391.3	75819.1	71352.2	73878	72420.4	77162.7
P05109	S10A8_HUMAN	S100A8	Protein S100-A8 (Calgranulin-A) (Calprotectin L1L subunit) (Cystic fibrosis antigen) (CFAG) (Leukocyte L1 complex light chain) (Migration inhibitory factor-related protein 8) (MRP-8) (p8) (S100 calcium-binding protein A8) (Urinary stone protein band A)	33744.6	9973	12424.4	54447.6	10200.3	16051.5	42174.3	7671	8894.04	4928.55							6244.82	5618.56	11677.8	5906.34	13123.4	7574.01	5338.03	13264.1							985836	66135	50497.5	1112820	5329.8	4791.26
P05114	HMGN1_HUMAN	HMGN1	Non-histone chromosomal protein HMG-14 (High mobility group nucleosome-binding domain-containing protein 1)	42891	48549.5	47181.2	79946.5	79564.7	79758.6	78319.8	83739.8	87085.5	80910	68631.8	74971.1	68320.7	72130.4	71229.6	56332.8	51542	47695.5	79701.3	79011.9	84422.9	74451.2	77089.4	72942	71299.4	74685.2	73713.4	68973.1	62519.4	73053.9	42359	76946.7	72824.7	50952	70842.1	66667.5
P05120	PAI2_HUMAN	SERPINB2	Plasminogen activator inhibitor 2 (PAI-2) (Monocyte Arg-serpin) (Placental plasminogen activator inhibitor) (Serpin B2) (Urokinase inhibitor)	48855.3	40865.6	34750.3	34415.7	31376.5	31342.1	76650.6	63460.8	72000.3	92070.9	72604.1	77095.4	95498.9	90016.8	91972.1	61032.7	45053.5	59535.9	51229.4	35990.1	44520.3	92655.3	64742.5	88680.1	115287	87915.7	106292	136964	90803.5	130092	36719.5	49658.6	44731.9	62999.8	60131.9	68173.5
P05141	ADT2_HUMAN	SLC25A5	ADP/ATP translocase 2 (ADP,ATP carrier protein 2) (ADP,ATP carrier protein, fibroblast isoform) (Adenine nucleotide translocator 2) (ANT 2) (Solute carrier family 25 member 5) [Cleaved into: ADP/ATP translocase 2, N-terminally processed]	91612.4	88543.5	84699.7	83158.5	84014.7	84308.5	60263.4	58183.5	56763.7	57750.4	55137.5	52155.3	52591.4	56052.3	47893.2	93386.7	99272.9	96519.4	93392.5	89085.6	93209.3	63896	59300.7	62838.1	60984.5	57860.1	58630.2	53244.2	53788.2	55026.4	74760.4	53988	69133.1	63795.2	51983.5	63535.9
P05161	ISG15_HUMAN	ISG15	Ubiquitin-like protein ISG15 (Interferon-induced 15 kDa protein) (Interferon-induced 17 kDa protein) (IP17) (Ubiquitin cross-reactive protein) (hUCRP)	45039.3	42458.3	47001.7	71744.4	71764.8	71531.8	77441	80898.5	73611.2	63930	65249.4	62703.1	60780.3	68510.6	59585.9	48825.7	45566.6	45115	74093.5	69913.9	69497.5	83475.9	78115.1	78335	67705.3	67698.6	67483.7	58143.8	59250.8	64424.9	97886.3	93949.8	92774.4	94096.6	82308	76600.3
P05164	PERM_HUMAN	MPO	Myeloperoxidase (MPO) (EC 1.11.2.2) [Cleaved into: Myeloperoxidase; 89 kDa myeloperoxidase; 84 kDa myeloperoxidase; Myeloperoxidase light chain; Myeloperoxidase heavy chain]	64008.1	63430.4	66226.2	56574.9	59998.2	61760.1	62242.2	64237.1	63346.7	71070.9	74513.5	71584	82755.6	69390.5	83700.2	60115	72153	65944.6	53450.9	69605.3	63482.4	55648.5	62524.3	59299.3	61762.3	81782.1	70617.1	76667.8	88526.7	80283	86132.1	73008.4	74886.6	73773.7	67775.4	64499.8
P05165	PCCA_HUMAN	PCCA	Propionyl-CoA carboxylase alpha chain, mitochondrial (PCCase subunit alpha) (EC 6.4.1.3) (Propanoyl-CoA:carbon dioxide ligase subunit alpha)	60679.3	67129.1	59935.8	39922.6	44937.1	47471.5	60723.4	65504.6	64528.5	72579.5	73942.7	69437.5	82466.5	69210.7	80362.4	71028.8	68944.1	60607.5	54664.4	43070.7	50154.6	75345.9	72662.3	72137.1	84643.7	78076.3	81855	87477.9	79844.3	81471	66112.4	81334.9	66240.4	65292.1	85457.6	85352.5
P05166	PCCB_HUMAN	PCCB	Propionyl-CoA carboxylase beta chain, mitochondrial (PCCase subunit beta) (EC 6.4.1.3) (Propanoyl-CoA:carbon dioxide ligase subunit beta)	66939.7	59181.8	56514.9	80717.8	57760.4	66852.7	111380	92558.2	100078	83067.1	66218.1	86094.5	66340.5	52528.6	70114	48620.7	46350.4	47007.1	57151.9	53037.5	47988.5	79948.6	63489.9	82274.4	63125.5	58572.2	59785.1	60601	47188.6	49984.9	76519.2	81649.5	85460.6	107933	70160.6	67058.8
P05198	IF2A_HUMAN	EIF2S1	Eukaryotic translation initiation factor 2 subunit 1 (Eukaryotic translation initiation factor 2 subunit alpha) (eIF-2-alpha) (eIF-2A) (eIF-2alpha) (eIF2-alpha)	53817.4	44764.7	64450.7	49691.3	45741.4	55071.8	84334.4	87518.4	86305.6	82246.8	90797.2	84863	93029.9	95431.8	85891.7	41612.1	43741.7	51963.2	41939.4	42398.2	43704.1	68479.8	71817.8	74078.2	70762.3	72785.8	74020.2	75728.4	75111.9	82329.1	60019	77199.9	67734.1	65093.1	82285.2	78503.8
P05204	HMGN2_HUMAN	HMGN2	Non-histone chromosomal protein HMG-17 (High mobility group nucleosome-binding domain-containing protein 2)	29928.8	26464.1	30335.5	49357.3	39816.4	44088.5	86349.1	75830.8	74452.3	82128.9	79965.6	65656	67622.6	64586.8	71296.8	32132.1	35976	32003	46627.2	59200.2	42370.8	65936.6	84849.9	72720	78275.8	98952.5	74223.4	57320.3	78396.4	74149.9	87528.2	100240	122537	131842	106186	95653.4
P05362	ICAM1_HUMAN	ICAM1	Intercellular adhesion molecule 1 (ICAM-1) (Major group rhinovirus receptor) (CD antigen CD54)	39704.2	45079.9	44842	37436.3	39436.7	38104	74192.2	70377.1	64694.3	87824.9	99417.3	87862.9	94012.1	99597.6	101435	52929.2	48258.3	54225.8	36648.9	32776.4	36089	61994.2	73531.8	72042.2	81556.4	93136.5	91765.7	94252.5	94560.6	89903.2	50755.7	81438.8	59870.6	66380.7	91482.5	73694.8
P05386	RLA1_HUMAN	RPLP1	Large ribosomal subunit protein P1 (60S acidic ribosomal protein P1)	42585.9	36188	41738.1	67973.2	65836.6	62390.3	76544	78476	72720.2	64193.1	60089	58609.9	105019	107818	94465.8	36948.6	41234.6	26501.4	60214.9	63328.8	54562.7	81168.2	79266.4	78446.2	56575.1	59783.8	68729.4	108846	102721	106292	44566.5	74087.6	74011.7	55470.8	63938.9	59566.5
P05387	RLA2_HUMAN	RPLP2	Large ribosomal subunit protein P2 (60S acidic ribosomal protein P2) (Renal carcinoma antigen NY-REN-44)	32758	23152.6	30718.4	54616.8	39582.2	43309.8	104808	96267	106779	84000.3	81922.7	85213.2	81878	81171.9	90647.9	21365.6	25985.6	26770.7	35984.4	40843.3	36769.1	84978	93359	89148.6	80495.2	75496.5	71579.9	79239.9	75209.2	82066	69597.4	97813	77979.6	67405.4	76305.2	83543.5
P05388	RLA0_HUMAN	RPLP0	Large ribosomal subunit protein uL10 (60S acidic ribosomal protein P0) (60S ribosomal protein L10E)	61091.6	55951	58858.2	61063	61863.6	67067.7	59926.7	61553	64439.8	75957.6	70164.6	74178.6	74495.3	71348.5	68779.9	58203.7	55611.6	53966	64015.9	66598.4	66173.7	53415	59119.6	57438.3	65179.1	73706.8	64933.2	71820.3	66667.5	66699	93293.6	75934.7	74021	83529.1	80632.4	90058
P05413	FABPH_HUMAN	FABP3	Fatty acid-binding protein, heart (Fatty acid-binding protein 3) (Heart-type fatty acid-binding protein) (H-FABP) (Mammary-derived growth inhibitor) (MDGI) (Muscle fatty acid-binding protein) (M-FABP)	44200.9	45549.1	41777.2	43298.6	43439.8	40428.9	61601.2	63892.2	60326.7	80102.8	87432.8	82977.2	102693	105272	96854.4	49751.6	40570.6	62193	50553.7	43596.8	51742.9	66524.6	59423.1	69209.6	90136.9	87459	98707.6	106058	98869.5	110196	41770	52622	53068.3	49864	69454.4	74871.2
P05423	RPC4_HUMAN	POLR3D	DNA-directed RNA polymerase III subunit RPC4 (RNA polymerase III subunit C4) (DNA-directed RNA polymerase III subunit D) (Protein BN51) (RNA polymerase III 47 kDa subunit) (RPC53 homolog)	53140.9	51161.8	46343.3	71505.6	63984.1	65032.5	46049.5	50531.4	54823.9	52650.5	54035.8	54075.8	52637.5	56566.3	54346.4	66666.1	55977.2	74767.2	87155.9	74039	84201.9	67296.6	56946.7	60131	65232.6	59014.9	61550.3	79396.5	68627.2	57053.3	112281	86949.9	100057	109748	88616	82400.6
P05455	LA_HUMAN	SSB	Lupus La protein (La autoantigen) (La ribonucleoprotein) (Sjoegren syndrome type B antigen) (SS-B)	20665.1	17227.2	16678.3	20151.8	15767.9	17569.3	84688.8	81620.4	81487.4	103037	101388	96894.6	96514	114195	109692	10965.3	13065.6	8833.17	10091.7	15475.7	6981.11	73877.4	81440.5	77535.6	105910	111921	101690	102706	110873	91863.2	17444	115773	97845.8	72469.1	118898	94279.7
P05556	ITB1_HUMAN	ITGB1	Integrin beta-1 (Fibronectin receptor subunit beta) (Glycoprotein IIa) (GPIIA) (VLA-4 subunit beta) (CD antigen CD29)	89264.2	76345.3	86111	96327.3	80714.3	85060.6	76966.7	73616.3	75577.9	68947.6	64711.3	57830.4	68968.4	59196.7	59856	70218.4	69751.8	67955.4	80454.5	69712.8	78149.9	61337.5	61351.5	67255.1	57279.5	52243.7	60739.9	56890.5	45824.3	53464.2	76090	54011.7	52357.1	60063.1	52694.8	47777.7
P05771	KPCB_HUMAN	PRKCB	Protein kinase C beta type (PKC-B) (PKC-beta) (EC 2.7.11.13)	71815.4	70148.8	68569.2	66124.8	67414.9	66483.2	64519.3	63030.9	59576.1	70979.3	74172.2	63162.6	70304.3	74158.6	67786.8	75718.2	66313	70755.3	72690.2	65861.4	75207.7	65578.1	62106.5	63798.8	69511.8	66317.8	73721.3	72118.9	61518.7	69498.1	65074.9	57418.6	60827.5	55228.5	64327.5	61134.4
P05787	K2C8_HUMAN	KRT8	Keratin, type II cytoskeletal 8 (Cytokeratin-8) (CK-8) (Keratin-8) (K8) (Type-II keratin Kb8)	78102.6	85003	83321.2	49849.6	40797.1	45425.8	80284.8	79186.1	75702.5	72215.2	80667.6	64976.3	58703.6	79526.7	56437.5	77424.5	84439.6	62920.3	39331.3	40679.2	31361.1	63560.9	93485	73312.5	76535.7	86467.3	81773.9	67413.6	84361.6	74341.7	61128.8	59341.4	54000	56598.8	54088.5	53630.4
P06132	DCUP_HUMAN	UROD	Uroporphyrinogen decarboxylase (UPD) (URO-D) (EC 4.1.1.37)	59836.1	63081.8	59898.8	69806.1	71425.4	69064.2	68401.4	72846.4	73320.1	58954	60424.5	57133.9	55219.3	57226.8	49295.4	59727.8	73729	61730.9	67392.5	73195.2	66299.5	64500.4	74605.5	71300.2	55974.1	63018.9	50557.9	45195.4	54670.7	48081.3	90658.1	93047.6	97491.8	83972.5	77160.7	87454.2
P06213	INSR_HUMAN	INSR	Insulin receptor (IR) (EC 2.7.10.1) (CD antigen CD220) [Cleaved into: Insulin receptor subunit alpha; Insulin receptor subunit beta]	42348	35364.7	38372.3	55334.9	48880.5	55119	70678.7	61884.2	67167.8	78719.4	75008.9	80360.8	80145.1	74103.8	79512.5	45960.8	31544.3	39019.5	59390.1	38469.6	50980.3	76359.9	59859.8	68445.4	88181.6	68765.4	77730.2	88280.6	73738.5	88955.3	56479.3	91700.8	78332.2	89260.4	95475.1	90052
P06280	AGAL_HUMAN	GLA	Alpha-galactosidase A (EC 3.2.1.22) (Alpha-D-galactosidase A) (Alpha-D-galactoside galactohydrolase) (Galactosylgalactosylglucosylceramidase GLA) (Melibiase) (Agalsidase)	34660.6	44596.4	57946.3	31456.9	25125.5	28048	60135.3	57273.7	55373.6	99439.4	87904.8	96097.4	106866	105656	103636	57988	30046.1	63873	40727.1	24794.7	33903.7	69749.1	59319.8	70900.1	82345.5	91652	96361.5	87050.9	105298	116891	42092.5	61648.2	58075.3	67916.1	86776.6	56042.4
P06312	KV401_HUMAN	IGKV4-1	Immunoglobulin kappa variable 4-1 (Ig kappa chain V-IV region B17) (Ig kappa chain V-IV region JI) (Ig kappa chain V-IV region Len) (Ig kappa chain V-IV region STH)	87919.6	90889.6	89403.7	60423.2	57886.5	63031.7	62589.4	65787.2	56027.6	57640.5	52062.2	55227.9	77660.4	74486.4	70094.9	102441	67310	93004.4	56134.7	45730.7	65498.6	58292.2	74826.4	66296.6	55638.6	51559.3	60841.1	70050	66106.5	77082.8	47305	70739.1	67887.6	56032	61884.3	54977.2
P06396	GELS_HUMAN	GSN	Gelsolin (AGEL) (Actin-depolymerizing factor) (ADF) (Brevin)	48254.8	35033.1	42686.2	58940.5	46562.3	54168.9	68914.2	63955.9	65638.2	71148.2	63809.4	73950	104568	80211.3	107960	28176.2	41955.2	44324.9	44482.5	46865	51194.1	63136.3	66735.4	57635.7	60579.6	64776.2	79655.5	72059.4	101906	82508.1	91288.2	83254.6	70662.6	84300.3	91808.6	75507.9
P06454	PTMA_HUMAN	PTMA	Prothymosin alpha [Cleaved into: Prothymosin alpha, N-terminally processed; Thymosin alpha-1]	54659.3	50248.4	53556.7	61096.6	57481.5	57098.4	67509.7	70418.5	65195.8	74045.3	72859.7	70801.8	71577.3	73819.4	81166.1	49901.7	55897.2	46093.9	59914.1	60878.5	55708.3	69100.5	70363.6	67054.5	71566.3	74689.9	70996.4	76977.7	78200.3	71835.9	67491.9	72043.3	68269	66892.2	74819	71553.8
P06576	ATPB_HUMAN	ATP5F1B	ATP synthase subunit beta, mitochondrial (EC 7.1.2.2) (ATP synthase F1 subunit beta)	60984	61043.5	57932.2	62124.8	58434.2	62116.5	71132	68398.5	68894.2	71485.9	78721.4	70847.2	72698.8	78518.4	75092.8	61491	52810.5	59280.1	58014.2	57973.2	57964.1	66783	71650.8	68217.3	69071.8	72437.1	71186	68786.4	73761.4	74625	58318.1	65381.8	65972.9	59976.1	62693.5	65158.6
P06702	S10A9_HUMAN	S100A9	Protein S100-A9 (Calgranulin-B) (Calprotectin L1H subunit) (Leukocyte L1 complex heavy chain) (Migration inhibitory factor-related protein 14) (MRP-14) (p14) (S100 calcium-binding protein A9)	45128.1	43542	46261.3	54567.6	43850.8	53845.5	79589.3	74307.4	74869.8	81820	73589.9	74201.2	80643.6	73877.7	71284.2	52178.5	47012.6	46720.8	49379.8	53102.3	47578.3	77335.6	74483.6	81123.7	83813.8	78616.8	83576.6	83450.2	72023.7	80612.7	50565.3	73807.2	63187.7	61064	72492.7	71941.6
P06703	S10A6_HUMAN	S100A6	Protein S100-A6 (Calcyclin) (Growth factor-inducible protein 2A9) (MLN 4) (Prolactin receptor-associated protein) (PRA) (S100 calcium-binding protein A6)	72772	68424	69356.4	70425.4	62288	70568.4	46738.1	54247.4	51572.1	54095.8	56012.6	54114.3	54478.5	54403.7	46045.6	87246.3	65753.5	76033.3	92324.7	71863.6	78906.6	67817.1	58797.3	64804.3	70664.9	65388.6	67594	67878.1	65220.3	73283.2	70824	64036.1	67505.8	79788.3	65730.5	67593.1
P06730	IF4E_HUMAN	EIF4E	Eukaryotic translation initiation factor 4E (eIF-4E) (eIF4E) (eIF-4F 25 kDa subunit) (mRNA cap-binding protein)	92489.5	85393.9	91450.2	84910.8	77933.1	83602.8	55202.1	55227.8	56842.4	55760.7	56124.3	56982.1	56998.7	57125.2	53399.7	87753.1	88810.3	86013	77436.3	80019.1	86223.4	52806.8	52517.8	55740.9	55462.7	57498.2	52586.1	55469.7	51958.5	49390.2	66094.8	62439.5	56695.3	59901.9	60297.6	57537.9
P06733	ENOA_HUMAN	ENO1	Alpha-enolase (EC 4.2.1.11) (2-phospho-D-glycerate hydro-lyase) (C-myc promoter-binding protein) (Enolase 1) (MBP-1) (MPB-1) (Non-neural enolase) (NNE) (Phosphopyruvate hydratase) (Plasminogen-binding protein)	45187.6	49668.4	49484.1	74669.5	77056.1	61409.4	69659.7	73263.8	64864.1	67390.2	73964.8	69284.5	74934.8	75529.2	72951.3	44113.7	49359.3	42643.8	76427.1	79968.2	63661.3	72035.2	71200	63107.8	62228.3	70839.9	61163.6	64208.3	71514	66087.7	72718.6	69353.9	69215.4	69940.1	65504.7	64459.9
P06737	PYGL_HUMAN	PYGL	Glycogen phosphorylase, liver form (EC 2.4.1.1)	33039.7	25022.8	25501.4	37130.1	34016.6	35270.9	85299.7	81717.9	87812.3	87359.1	83508.1	86668.4	88672.3	88464.9	87054.8	22688	24223.1	24526.3	34301.3	38055.6	33793	74778.8	85537	76658.7	81897.4	91459.3	81680.4	87050.3	90785.5	84544.6	58238.3	88873.8	73486.6	74313.1	88402.6	83896.4
P06744	G6PI_HUMAN	GPI	Glucose-6-phosphate isomerase (GPI) (EC 5.3.1.9) (Autocrine motility factor) (AMF) (Neuroleukin) (NLK) (Phosphoglucose isomerase) (PGI) (Phosphohexose isomerase) (PHI) (Sperm antigen 36) (SA-36)	55689.6	56475	53674.9	53005.4	48588.2	50710.5	60503.1	54096.2	55675.8	55450.9	50575.7	50745.3	51215.7	47749.2	45412.2	57927.6	53376.3	53072.4	44875.1	44031.8	47428.2	50790.4	54352.5	52696.9	48920.8	48564.4	46990.6	42446.2	47434.8	45777.3	217017	98849.7	83275.2	263182	95274.9	79758.1
P06746	DPOLB_HUMAN	POLB	DNA polymerase beta (EC 2.7.7.7) (5'-deoxyribose-phosphate lyase) (5'-dRP lyase) (EC 4.2.99.-) (AP lyase) (EC 4.2.99.18)	56180.3	56701.6	56297	54843.4	56513.6	54829.4	68080.7	73042.9	70823.8	72606.7	80040.2	76706	75802.2	78827.4	89173.1	52869.7	50509.5	55738	49003.1	52574.5	50754.7	65898.1	65549.5	66681.2	71262.8	72132	72393.6	73969.7	69440.6	83474.4	59006.9	68018.3	65933.5	56852.9	66975.3	73605.6
P06748	NPM_HUMAN	NPM1	Nucleophosmin (NPM) (Nucleolar phosphoprotein B23) (Nucleolar protein NO38) (Numatrin)	57587.8	56765.7	54845.5	66603.8	67862.3	64670.5	71445.8	73932.4	75301.6	75476.6	71883.4	79415.8	61930.2	64834.3	69769.3	52767	53466.4	57395.1	60768.9	62701.3	65979.9	65807.3	67425.6	71775.5	64894.4	62863.6	73113	65263.1	58174.4	54254.5	60128.4	67696.5	72849	69184.2	66167.7	75842.9
P06753	TPM3_HUMAN	TPM3	Tropomyosin alpha-3 chain (Gamma-tropomyosin) (Tropomyosin-3) (Tropomyosin-5) (hTM5)	87471	93962.5	95174.4	73852.3	79401	80031.7	55790.4	57326.7	56291.8	52882.2	51757.4	47540.2	47093.3	45485.6	40839	95209.7	86072.4	91428.6	85412	87042.3	80470.1	62734.3	62034.5	64960.5	57338.7	54523.6	53718.9	51146.4	49633.7	50826.9	58511.4	56538	61965	62527.1	56494.3	57627.3
P06865	HEXA_HUMAN	HEXA	Beta-hexosaminidase subunit alpha (EC 3.2.1.52) (Beta-N-acetylhexosaminidase subunit alpha) (Hexosaminidase subunit A) (N-acetyl-beta-glucosaminidase subunit alpha)	49243.8	47409.9	51441.5	57642.8	54575.4	54497.3	60567.6	66557.9	64519.9	68051.3	69490.8	63771.4	67297.1	71525.2	64989.7	43989	54145.5	54126.2	53257.4	61638.3	55201.1	58745.9	72319.1	63211.3	59854	69150.1	59636.9	57518.8	66026.4	62131.6	81684	102773	89853.8	88573.7	88819	90663.1
P07099	HYEP_HUMAN	EPHX1	Epoxide hydrolase 1 (EC 3.3.2.9) (Epoxide hydratase) (Microsomal epoxide hydrolase) (mEH)	44464.4	35677.7	42111	58621.1	44262.7	49507.9	74913.2	49520.9	63929.4	77878	64403.6	74959.1	87201.5	74846.4	83802.9	37709.1	42754.2	41084.3	45259.8	47254.7	49005.4	54731.4	67364.5	56846.8	66170.6	69723.7	67308.6	76634.1	87962.9	77071.7	66460.6	77780.2	96881.4	83669.8	109095	94604.3
P07108	ACBP_HUMAN	DBI	Acyl-CoA-binding protein (ACBP) (Diazepam-binding inhibitor) (DBI) (Endozepine) (EP)	51088.2	44918	44549.8	66029.9	61397.1	64859.6	85221	85268.6	78471.5	83069.2	83136	78656.6	70146.4	75778.7	69532.8	44563	44795.2	46054.8	59188.1	57203.4	56010.7	78880	71342.6	79105.3	78171.2	69601.7	77061.9	73459.1	59861.2	66754.7	49657.5	54581.7	60944.8	53463.7	55410.3	58355.3
P07195	LDHB_HUMAN	LDHB	L-lactate dehydrogenase B chain (LDH-B) (EC 1.1.1.27) (LDH heart subunit) (LDH-H) (Renal carcinoma antigen NY-REN-46)	48755.1	46916.6	59224.8	49106.6	47129.3	46991.7	72517.7	69325.2	70434.6	78617.2	78258.2	75841.2	75254.3	79128.1	76350.2	57801	48159.1	64140.6	47834.6	48718.4	49413.3	65696.2	70894.4	69020.9	78534.4	80821.7	75744	74466.1	80310	81383.4	53505.6	66067.4	55977.1	56803.4	66181.5	69859.6
P07199	CENPB_HUMAN	CENPB	Major centromere autoantigen B (Centromere protein B) (CENP-B)	24477.2	29975.4	24979.7	32454.7	28140.1	29107	97756.7	106785	102978	106879	107158	93876.1	71141.7	72175.5	70718.4	46293.6	42563.9	31609.5	40423.6	40401.1	37548.2	78887.9	114692	86532.7	83535.4	101668	76111.6	66148.7	73012.1	61881.8	28618.4	72712	49555.1	52387.3	76592.1	73682
P07203	GPX1_HUMAN	GPX1	Glutathione peroxidase 1 (GPx-1) (GSHPx-1) (EC 1.11.1.9) (Cellular glutathione peroxidase) (Phospholipid-hydroperoxide glutathione peroxidase GPX1) (EC 1.11.1.12)	89920.1	28967.6	44882.4	80442.1	20865.5	36573.6	55592.9	13095.9	20991.7	48624.5	12350.5	16070.3	32664.4	11399.1	11727	17014.4	16770.7	23167.7	13046.7	14054.4	21727.3	7580.32	7890.55	12502.3	6887.9	7375.18	10463.5	5030.48	7131.96	17771.7	731291	65914.9	40921.7	669706	62419.6	46483.3
[truncated: 4,003 more rows]

## Sheet: TableS5
Table S5. List of proteins identified in a protein phenol phase sample of human CD138+ cells after RNA extraction (PPP).
				Intensity
Protein groups	Protein names	Genes	First Protein Description	Replicate 1	Replicate 2	Replicate 3
[truncated: 3,561 more rows]

[truncated: 5 more sheets: TableS6, TableS7, TableS8, TableS9, TableS10]
